# Supplementary material for: Associations between microbial communities and key chemical constituents in U.S. domestic moist snuff
Source: PLoS One. 2022 May 4;17(5):e0267104. doi: 10.1371/journal.pone.0267104 (PMC9067656; doi:10.1371/journal.pone.0267104)
Supplement: S1 File — (XLSX) [file pone.0267104.s005.xlsx]

## Sheet: Sheet1
P5 - Index2 (i5) - Rd1 annealing site - ROI primer (with MT-FS and linker) - Sequence of Interest - ROI primer (with MT-FS and linker) - Rd2 annealing site - Index1 (i7) - P7
	bp	5'-3'
P5	20	AATGATACGGCGACCACCGA
P7	24	CAAGCAGAAGACGGCATACGAGAT
Nextera XT Forward overhang	33	TCGTCGGCAGCGTCAGATGTGTATAAGAGACAG
Nextera XT Reverse overhang	34	GTCTCGTGGGCTCGGAGATGTGTATAAGAGACAG
TruSeq Forward		ACACTCTTTCCCTACACGACGCTCTTCCGATCT
TruSeq Reverse
V4-V5 primers
518F	17	CCAGCAGCYGCGGTAAN
926R	18	CCGTCAATTCNTTTRAGT, CCGTCAATTTCTTTGAGT, CCGTCTATTCCTTTGANT								a combination of three distinct oligonucleotides in order to capture broad eubacterial diversity
		CCGTCAATTCMTTTGAGTTT
Nextera Index	8
TruSeq Index	8
F	88-93bp primer
R	91-96bp primer
Target amplicon size	<550bp
V4-V5: Analysis, Optimization and Verification of Illumina Generated 16S rRNA Gene Amplicon Surverys; PLOS one (2014); Nelson, M., et al

## Sheet: Sheet2
P5 - Index2 (i5) - Rd1 annealing site - ROI primer (with MT-FS and linker) - Sequence of Interest - ROI primer (with MT-FS and linker) - Rd2 annealing site - Index1 (i7) - P7
Forward Primer
Nextera XT Forward overhang	MT-FS			Lnk	518F			Final Primer
33	4	5	4	2	16	64
TCGTCGGCAGCGTCAGATGTGTATAAGAGACAG	NNNN		NNNN	GA	CCAGCAGCYGCGGTAA			TCGTCGGCAGCGTCAGATGTGTATAAGAGACAGNNNNNNNNGACCAGCAGCYGCGGTAA
TCGTCGGCAGCGTCAGATGTGTATAAGAGACAG	NNNN	T	NNNN	GA	CCAGCAGCYGCGGTAA			TCGTCGGCAGCGTCAGATGTGTATAAGAGACAGNNNNTNNNNGACCAGCAGCYGCGGTAA
TCGTCGGCAGCGTCAGATGTGTATAAGAGACAG	NNNN	CT	NNNN	GA	CCAGCAGCYGCGGTAA			TCGTCGGCAGCGTCAGATGTGTATAAGAGACAGNNNNCTNNNNGACCAGCAGCYGCGGTAA
TCGTCGGCAGCGTCAGATGTGTATAAGAGACAG	NNNN	ACT	NNNN	GA	CCAGCAGCYGCGGTAA			TCGTCGGCAGCGTCAGATGTGTATAAGAGACAGNNNNACTNNNNGACCAGCAGCYGCGGTAA
TCGTCGGCAGCGTCAGATGTGTATAAGAGACAG	NNNN	GACT	NNNN	GA	CCAGCAGCYGCGGTAA			TCGTCGGCAGCGTCAGATGTGTATAAGAGACAGNNNNGACTNNNNGACCAGCAGCYGCGGTAA
TCGTCGGCAGCGTCAGATGTGTATAAGAGACAG	NNNN	TGACT	NNNN	GA	CCAGCAGCYGCGGTAA			TCGTCGGCAGCGTCAGATGTGTATAAGAGACAGNNNNTGACTNNNNGACCAGCAGCYGCGGTAA
Reverse Primer1
Nextera XT Reverse overhang	MT-FS			Lnk	926R1
34	2	5	3	2	18	64
GTCTCGTGGGCTCGGAGATGTGTATAAGAGACAG	NN		NNN	CA	CCGTCAATTCNTTTRAGT			GTCTCGTGGGCTCGGAGATGTGTATAAGAGACAGNNNNNCACCGTCAATTCNTTTRAGT
GTCTCGTGGGCTCGGAGATGTGTATAAGAGACAG	NN	T	NNN	CA	CCGTCAATTCNTTTRAGT			GTCTCGTGGGCTCGGAGATGTGTATAAGAGACAGNNTNNNCACCGTCAATTCNTTTRAGT
GTCTCGTGGGCTCGGAGATGTGTATAAGAGACAG	NN	CT	NNN	CA	CCGTCAATTCNTTTRAGT			GTCTCGTGGGCTCGGAGATGTGTATAAGAGACAGNNCTNNNCACCGTCAATTCNTTTRAGT
GTCTCGTGGGCTCGGAGATGTGTATAAGAGACAG	NN	ACT	NNN	CA	CCGTCAATTCNTTTRAGT			GTCTCGTGGGCTCGGAGATGTGTATAAGAGACAGNNACTNNNCACCGTCAATTCNTTTRAGT
GTCTCGTGGGCTCGGAGATGTGTATAAGAGACAG	NN	GACT	NNN	CA	CCGTCAATTCNTTTRAGT			GTCTCGTGGGCTCGGAGATGTGTATAAGAGACAGNNGACTNNNCACCGTCAATTCNTTTRAGT
GTCTCGTGGGCTCGGAGATGTGTATAAGAGACAG	NN	TGACT	NNN	CA	CCGTCAATTCNTTTRAGT			GTCTCGTGGGCTCGGAGATGTGTATAAGAGACAGNNTGACTNNNCACCGTCAATTCNTTTRAGT
Reverse Primer2
Nextera XT Reverse overhang	MT-FS			Lnk	926R2
GTCTCGTGGGCTCGGAGATGTGTATAAGAGACAG	NN		NNN	CA	CCGTCAATTTCTTTGAGT			GTCTCGTGGGCTCGGAGATGTGTATAAGAGACAGNNNNNCACCGTCAATTTCTTTGAGT
GTCTCGTGGGCTCGGAGATGTGTATAAGAGACAG	NN	T	NNN	CA	CCGTCAATTTCTTTGAGT			GTCTCGTGGGCTCGGAGATGTGTATAAGAGACAGNNTNNNCACCGTCAATTTCTTTGAGT
GTCTCGTGGGCTCGGAGATGTGTATAAGAGACAG	NN	CT	NNN	CA	CCGTCAATTTCTTTGAGT			GTCTCGTGGGCTCGGAGATGTGTATAAGAGACAGNNCTNNNCACCGTCAATTTCTTTGAGT
GTCTCGTGGGCTCGGAGATGTGTATAAGAGACAG	NN	ACT	NNN	CA	CCGTCAATTTCTTTGAGT			GTCTCGTGGGCTCGGAGATGTGTATAAGAGACAGNNACTNNNCACCGTCAATTTCTTTGAGT
GTCTCGTGGGCTCGGAGATGTGTATAAGAGACAG	NN	GACT	NNN	CA	CCGTCAATTTCTTTGAGT			GTCTCGTGGGCTCGGAGATGTGTATAAGAGACAGNNGACTNNNCACCGTCAATTTCTTTGAGT
GTCTCGTGGGCTCGGAGATGTGTATAAGAGACAG	NN	TGACT	NNN	CA	CCGTCAATTTCTTTGAGT			GTCTCGTGGGCTCGGAGATGTGTATAAGAGACAGNNTGACTNNNCACCGTCAATTTCTTTGAGT
Reverse Primer3
Nextera XT Reverse overhang	MT-FS			Lnk	926R3
GTCTCGTGGGCTCGGAGATGTGTATAAGAGACAG	NN		NNN	CA	CCGTCTATTCCTTTGANT			GTCTCGTGGGCTCGGAGATGTGTATAAGAGACAGNNNNNCACCGTCTATTCCTTTGANT
GTCTCGTGGGCTCGGAGATGTGTATAAGAGACAG	NN	T	NNN	CA	CCGTCTATTCCTTTGANT			GTCTCGTGGGCTCGGAGATGTGTATAAGAGACAGNNTNNNCACCGTCTATTCCTTTGANT
GTCTCGTGGGCTCGGAGATGTGTATAAGAGACAG	NN	CT	NNN	CA	CCGTCTATTCCTTTGANT			GTCTCGTGGGCTCGGAGATGTGTATAAGAGACAGNNCTNNNCACCGTCTATTCCTTTGANT
GTCTCGTGGGCTCGGAGATGTGTATAAGAGACAG	NN	ACT	NNN	CA	CCGTCTATTCCTTTGANT			GTCTCGTGGGCTCGGAGATGTGTATAAGAGACAGNNACTNNNCACCGTCTATTCCTTTGANT
GTCTCGTGGGCTCGGAGATGTGTATAAGAGACAG	NN	GACT	NNN	CA	CCGTCTATTCCTTTGANT			GTCTCGTGGGCTCGGAGATGTGTATAAGAGACAGNNGACTNNNCACCGTCTATTCCTTTGANT
GTCTCGTGGGCTCGGAGATGTGTATAAGAGACAG	NN	TGACT	NNN	CA	CCGTCTATTCCTTTGANT			GTCTCGTGGGCTCGGAGATGTGTATAAGAGACAGNNTGACTNNNCACCGTCTATTCCTTTGANT

## Sheet: Sheet3
5'-3'
Forward
P5	i5 Index	Rd1 Annealing site	MT-FS			Linker	ROI primer (518F)	Region of Interest
AATGATACGGCGACCACCGAGATCTACAC	[i5]	TCGTCGGCAGCGTC
		TCGTCGGCAGCGTCAGATGTGTATAAGAGACAG	NNNN	-TGACT	NNNN	GA	CCAGCAGCYGCGGTAAN	ROI
5'-3'
Reverse
P7	i7 Index	Rd2 Annealing site	MT-FS			Linker	ROI primer (926R)	Region of Interest
CAAGCAGAAGACGGCATACGAGAT	[i7]	GTCTCGTGGGCTCGG
		GTCTCGTGGGCTCGGAGATGTGTATAAGAGACAG	NN	-TGACT	NNN	CA	CCGTCAATTCNTTTRAGT	ROI
(3) i5 Index primer (Grafted P5)									(4) Read2 primer
---------->	…..							……	<----------
P5	i5 Index	Rd1 Annealing site	DNA Insert						Rd2 Annealing site	i7 Index	P7
		---------->	……						---------->	……
		(1) Read1 primer							(2) i7 Index primer

## Sheet: Sheet4
Primer Name	Final Primer
518F_f1	TCGTCGGCAGCGTCAGATGTGTATAAGAGACAGNNNNNNNNGACCAGCAGCYGCGGTAA
518F_f2	TCGTCGGCAGCGTCAGATGTGTATAAGAGACAGNNNNTNNNNGACCAGCAGCYGCGGTAA
518F_f3	TCGTCGGCAGCGTCAGATGTGTATAAGAGACAGNNNNCTNNNNGACCAGCAGCYGCGGTAA
518F_f4	TCGTCGGCAGCGTCAGATGTGTATAAGAGACAGNNNNACTNNNNGACCAGCAGCYGCGGTAA
518F_f5	TCGTCGGCAGCGTCAGATGTGTATAAGAGACAGNNNNGACTNNNNGACCAGCAGCYGCGGTAA
518F_f6	TCGTCGGCAGCGTCAGATGTGTATAAGAGACAGNNNNTGACTNNNNGACCAGCAGCYGCGGTAA
926R1_f1	GTCTCGTGGGCTCGGAGATGTGTATAAGAGACAGNNNNNCACCGTCAATTCNTTTRAGT
926R1_f2	GTCTCGTGGGCTCGGAGATGTGTATAAGAGACAGNNTNNNCACCGTCAATTCNTTTRAGT
926R1_f3	GTCTCGTGGGCTCGGAGATGTGTATAAGAGACAGNNCTNNNCACCGTCAATTCNTTTRAGT
926R1_f4	GTCTCGTGGGCTCGGAGATGTGTATAAGAGACAGNNACTNNNCACCGTCAATTCNTTTRAGT
926R1_f5	GTCTCGTGGGCTCGGAGATGTGTATAAGAGACAGNNGACTNNNCACCGTCAATTCNTTTRAGT
926R1_f6	GTCTCGTGGGCTCGGAGATGTGTATAAGAGACAGNNTGACTNNNCACCGTCAATTCNTTTRAGT
926R2_f1	GTCTCGTGGGCTCGGAGATGTGTATAAGAGACAGNNNNNCACCGTCAATTTCTTTGAGT
926R2_f2	GTCTCGTGGGCTCGGAGATGTGTATAAGAGACAGNNTNNNCACCGTCAATTTCTTTGAGT
926R2_f3	GTCTCGTGGGCTCGGAGATGTGTATAAGAGACAGNNCTNNNCACCGTCAATTTCTTTGAGT
926R2_f4	GTCTCGTGGGCTCGGAGATGTGTATAAGAGACAGNNACTNNNCACCGTCAATTTCTTTGAGT
926R2_f5	GTCTCGTGGGCTCGGAGATGTGTATAAGAGACAGNNGACTNNNCACCGTCAATTTCTTTGAGT
926R2_f6	GTCTCGTGGGCTCGGAGATGTGTATAAGAGACAGNNTGACTNNNCACCGTCAATTTCTTTGAGT
926R3_f1	GTCTCGTGGGCTCGGAGATGTGTATAAGAGACAGNNNNNCACCGTCTATTCCTTTGANT
926R3_f2	GTCTCGTGGGCTCGGAGATGTGTATAAGAGACAGNNTNNNCACCGTCTATTCCTTTGANT
926R3_f3	GTCTCGTGGGCTCGGAGATGTGTATAAGAGACAGNNCTNNNCACCGTCTATTCCTTTGANT
926R3_f4	GTCTCGTGGGCTCGGAGATGTGTATAAGAGACAGNNACTNNNCACCGTCTATTCCTTTGANT
926R3_f5	GTCTCGTGGGCTCGGAGATGTGTATAAGAGACAGNNGACTNNNCACCGTCTATTCCTTTGANT
926R3_f6	GTCTCGTGGGCTCGGAGATGTGTATAAGAGACAGNNTGACTNNNCACCGTCTATTCCTTTGANT
