# Supplementary material for: Associations between microbial communities and key chemical constituents in U.S. domestic moist snuff
Source: PLoS One. 2022 May 4;17(5):e0267104. doi: 10.1371/journal.pone.0267104 (PMC9067656; doi:10.1371/journal.pone.0267104)
Supplement: S2 File — (TXT) [file pone.0267104.s006.txt]

(qiime2-2019.4) bioinformatics-tvb@bioinformaticstvb-OptiPlex-9010:~$ qiime infoSystem versions
Python version: 3.6.7
QIIME 2 release: 2019.4
QIIME 2 version: 2019.4.0
q2cli version: 2019.4.0

Installed plugins
alignment: 2019.4.0
composition: 2019.4.0
cutadapt: 2019.4.0
dada2: 2019.4.0
deblur: 2019.4.0
demux: 2019.4.1
diversity: 2019.4.0
emperor: 2019.4.0
feature-classifier: 2019.4.0
feature-table: 2019.4.0
fragment-insertion: 2019.4.0
gneiss: 2019.4.0
longitudinal: 2019.4.0
metadata: 2019.4.0
phylogeny: 2019.4.0
quality-control: 2019.4.0
quality-filter: 2019.4.0
sample-classifier: 2019.4.0
taxa: 2019.4.0
types: 2019.4.1
vsearch: 2019.4.0

Application config directory
/home/bioinformatics-tvb/miniconda3/envs/qiime2-2019.4/var/q2cli

Getting help
To get help with QIIME 2, visit https://qiime2.org
(qiime2-2019.4) bioinformatics-tvb@bioinformaticstvb-OptiPlex-9010:~$ 

qiime tools import --type 'SampleData[PairedEndSequencesWithQuality]' --input-path /home/bioinformatics-tvb/qiime_analysis_2019/macs_072019/MACS_manifest_nomock_07302019_v2.csv --output-path $HOME/qiime_analysis_2019/macs_072019/07302019_MACS-paired-end-demux.qza --input-format PairedEndFastqManifestPhred33V2
Imported /home/bioinformatics-tvb/qiime_analysis_2019/macs_072019/MACS_manifest_nomock_07302019_v2.tsv as PairedEndFastqManifestPhred33V2 to /home/bioinformatics-tvb/qiime_analysis_2019/macs_072019/07302019_MACS-paired-end-demux.qza

qiime dada2 denoise-paired --i-demultiplexed-seqs /home/bioinformatics-tvb/qiime_analysis_2019/macs_072019/07302019_MACS-paired-end-demux.qza --p-trim-left-f 23 --p-trim-left-r 20 --p-trunc-len-f 245 --p-trunc-len-r 215  --p-n-threads 4 --o-table $HOME/qiime_analysis_2019/macs_072019/07302019_MACS-table_245_215.qza --o-representative-sequences $HOME/qiime_analysis_2019/macs_072019/07302019_MACS-rep-seqs_245_215.qza --o-denoising-stats $HOME/qiime_analysis_2019/macs_072019/07302019_MACS_denoising_stats_245_215.qza --verbose
Saved FeatureTable[Frequency] to: /home/bioinformatics-tvb/qiime_analysis_2019/macs_072019/07302019_MACS-table_245_215.qza
Saved FeatureData[Sequence] to: /home/bioinformatics-tvb/qiime_analysis_2019/macs_072019/07302019_MACS-rep-seqs_245_215.qza
Saved SampleData[DADA2Stats] to: /home/bioinformatics-tvb/qiime_analysis_2019/macs_072019/07302019_MACS_denoising_stats_245_215.qza

(qiime2-2019.4) bioinformatics-tvb@bioinformaticstvb-OptiPlex-9010:~$ qiime dada2 denoise-paired --i-demultiplexed-seqs /home/bioinformatics-tvb/qiime_analysis_2019/macs_072019/07302019_MACS-paired-end-demux.qza --p-trim-left-f 23 --p-trim-left-r 20 --p-trunc-len-f 230 --p-trunc-len-r 230 --p-n-threads 4 --o-table $HOME/qiime_analysis_2019/macs_072019/07302019_MACS-table_230_230.qza --o-representative-sequences $HOME/qiime_analysis_2019/macs_072019/07302019_MACS-rep-seqs_230_230.qza --o-denoising-stats $HOME/qiime_analysis_2019/macs_072019/07302019_MACS_denoising_stats_230_230.qza --verbose

Saved FeatureTable[Frequency] to: /home/bioinformatics-tvb/qiime_analysis_2019/macs_072019/07302019_MACS-table_230_230.qza
Saved FeatureData[Sequence] to: /home/bioinformatics-tvb/qiime_analysis_2019/macs_072019/07302019_MACS-rep-seqs_230_230.qza
Saved SampleData[DADA2Stats] to: /home/bioinformatics-tvb/qiime_analysis_2019/macs_072019/07302019_MACS_denoising_stats_230_230.qza

(qiime2-2019.4) bioinformatics-tvb@bioinformaticstvb-OptiPlex-9010:~$ qiime dada2 denoise-paired --i-demultiplexed-seqs /home/bioinformatics-tvb/qiime_analysis_2019/macs_072019/07302019_MACS-paired-end-demux.qza --p-trim-left-f 23 --p-trim-left-r 20 --p-trunc-len-f 235 --p-trunc-len-r 225 --p-n-threads 4 --o-table $HOME/qiime_analysis_2019/macs_072019/07302019_MACS-table_235_225.qza --o-representative-sequences $HOME/qiime_analysis_2019/macs_072019/07302019_MACS-rep-seqs_235_225.qza --o-denoising-stats $HOME/qiime_analysis_2019/macs_072019/07302019_MACS_denoising_stats_235_225.qza --verbose
Saved FeatureTable[Frequency] to: /home/bioinformatics-tvb/qiime_analysis_2019/macs_072019/07302019_MACS-table_235_225.qza
Saved FeatureData[Sequence] to: /home/bioinformatics-tvb/qiime_analysis_2019/macs_072019/07302019_MACS-rep-seqs_235_225.qza
Saved SampleData[DADA2Stats] to: /home/bioinformatics-tvb/qiime_analysis_2019/macs_072019/07302019_MACS_denoising_stats_235_225.qza

qiime metadata tabulate --m-input-file $HOME/qiime_analysis_2019/macs_072019/07302019_MACS_denoising_stats_230_230.qza --o-visualization $HOME/qiime_analysis_2019/macs_072019/07302019_MACS-denoising-stats_230_230.qzv
Saved Visualization to: /home/bioinformatics-tvb/qiime_analysis_2019/macs_072019/07302019_MACS-denoising-stats_230_230.qzv

qiime metadata tabulate --m-input-file $HOME/qiime_analysis_2019/macs_072019/07302019_MACS_denoising_stats_245_215.qza --o-visualization $HOME/qiime_analysis_2019/macs_072019/07302019_MACS-denoising-stats_245_215.qzv
Saved Visualization to: /home/bioinformatics-tvb/qiime_analysis_2019/macs_072019/07302019_MACS-denoising-stats_245_215.qzv

qiime metadata tabulate --m-input-file $HOME/qiime_analysis_2019/macs_072019/07302019_MACS_denoising_stats_235_225.qza --o-visualization $HOME/qiime_analysis_2019/macs_072019/07302019_MACS-denoising-stats_235_225.qzv

qiime phylogeny align-to-tree-mafft-fasttree --i-sequences $HOME/qiime_analysis_2019/macs_072019/07302019_MACS-rep-seqs_235_225.qza --o-alignment $HOME/qiime_analysis_2019/macs_072019/07302019_MACS-aligned-rep-seqs.qza --o-masked-alignment $HOME/qiime_analysis_2019/macs_072019/07302019_MACS-masked-aligned-rep-seqs.qza --o-tree $HOME/qiime_analysis_2019/macs_072019/07302019_MACS-unrooted-tree.qza --o-rooted-tree $HOME/qiime_analysis_2019/macs_072019/07302019_MACS-rooted-tree.qza
Saved FeatureData[AlignedSequence] to: /home/bioinformatics-tvb/qiime_analysis_2019/macs_072019/07302019_MACS-aligned-rep-seqs.qza
Saved FeatureData[AlignedSequence] to: /home/bioinformatics-tvb/qiime_analysis_2019/macs_072019/07302019_MACS-masked-aligned-rep-seqs.qza
Saved Phylogeny[Unrooted] to: /home/bioinformatics-tvb/qiime_analysis_2019/macs_072019/07302019_MACS-unrooted-tree.qza
Saved Phylogeny[Rooted] to: /home/bioinformatics-tvb/qiime_analysis_2019/macs_072019/07302019_MACS-rooted-tree.qza

qiime diversity core-metrics-phylogenetic --i-phylogeny $HOME/qiime_analysis_2019/macs_072019/07302019_MACS-rooted-tree.qza --i-table $HOME/qiime_analysis_2019/macs_072019/07302019_MACS-table_235_225.qza --p-sampling-depth 10000 --m-metadata-file $HOME/qiime_analysis_2019/macs_072019/MACS-sample-metadata_nomock_chem.tsv --output-dir $HOME/qiime_analysis_2019/macs_072019/07302019_MACS_core-metrics-results
Saved FeatureTable[Frequency] to: /home/bioinformatics-tvb/qiime_analysis_2019/macs_072019/07302019_MACS_core-metrics-results/rarefied_table.qza
Saved SampleData[AlphaDiversity] % Properties('phylogenetic') to: /home/bioinformatics-tvb/qiime_analysis_2019/macs_072019/07302019_MACS_core-metrics-results/faith_pd_vector.qza
Saved SampleData[AlphaDiversity] to: /home/bioinformatics-tvb/qiime_analysis_2019/macs_072019/07302019_MACS_core-metrics-results/observed_otus_vector.qza
Saved SampleData[AlphaDiversity] to: /home/bioinformatics-tvb/qiime_analysis_2019/macs_072019/07302019_MACS_core-metrics-results/shannon_vector.qza
Saved SampleData[AlphaDiversity] to: /home/bioinformatics-tvb/qiime_analysis_2019/macs_072019/07302019_MACS_core-metrics-results/evenness_vector.qza
Saved DistanceMatrix % Properties('phylogenetic') to: /home/bioinformatics-tvb/qiime_analysis_2019/macs_072019/07302019_MACS_core-metrics-results/unweighted_unifrac_distance_matrix.qza
Saved DistanceMatrix % Properties('phylogenetic') to: /home/bioinformatics-tvb/qiime_analysis_2019/macs_072019/07302019_MACS_core-metrics-results/weighted_unifrac_distance_matrix.qza
Saved DistanceMatrix to: /home/bioinformatics-tvb/qiime_analysis_2019/macs_072019/07302019_MACS_core-metrics-results/jaccard_distance_matrix.qza
Saved DistanceMatrix to: /home/bioinformatics-tvb/qiime_analysis_2019/macs_072019/07302019_MACS_core-metrics-results/bray_curtis_distance_matrix.qza
Saved PCoAResults to: /home/bioinformatics-tvb/qiime_analysis_2019/macs_072019/07302019_MACS_core-metrics-results/unweighted_unifrac_pcoa_results.qza
Saved PCoAResults to: /home/bioinformatics-tvb/qiime_analysis_2019/macs_072019/07302019_MACS_core-metrics-results/weighted_unifrac_pcoa_results.qza
Saved PCoAResults to: /home/bioinformatics-tvb/qiime_analysis_2019/macs_072019/07302019_MACS_core-metrics-results/jaccard_pcoa_results.qza
Saved PCoAResults to: /home/bioinformatics-tvb/qiime_analysis_2019/macs_072019/07302019_MACS_core-metrics-results/bray_curtis_pcoa_results.qza
Saved Visualization to: /home/bioinformatics-tvb/qiime_analysis_2019/macs_072019/07302019_MACS_core-metrics-results/unweighted_unifrac_emperor.qzv
Saved Visualization to: /home/bioinformatics-tvb/qiime_analysis_2019/macs_072019/07302019_MACS_core-metrics-results/weighted_unifrac_emperor.qzv
Saved Visualization to: /home/bioinformatics-tvb/qiime_analysis_2019/macs_072019/07302019_MACS_core-metrics-results/jaccard_emperor.qzv
Saved Visualization to: /home/bioinformatics-tvb/qiime_analysis_2019/macs_072019/07302019_MACS_core-metrics-results/bray_curtis_emperor.qzv

qiime diversity alpha-group-significance --i-alpha-diversity $HOME/qiime_analysis_2019/macs_072019/07302019_MACS_core-metrics-results/faith_pd_vector.qza --m-metadata-file $HOME/qiime_analysis_2019/macs_072019/MACS-sample-metadata_nomock_chem.tsv --o-visualization $HOME/qiime_analysis_2019/macs_072019/07302019_MACS_core-metrics-results/faith-pd-group-significance.qzv
Saved Visualization to: /home/bioinformatics-tvb/qiime_analysis_2019/macs_072019/07302019_MACS_core-metrics-results/faith-pd-group-significance.qzv

qiime diversity alpha-rarefaction --i-table $HOME/qiime_analysis_2019/macs_072019/07302019_MACS-table_235_225.qza --i-phylogeny $HOME/qiime_analysis_2019/macs_072019/07302019_MACS-rooted-tree.qza --p-max-depth 10000 --m-metadata-file $HOME/qiime_analysis_2019/macs_072019/MACS-sample-metadata_nomock_chem.tsv --o-visualization $HOME/qiime_analysis_2019/macs_072019/07302019_MACS-alpha-rarefaction_10000max.qzv
Saved Visualization to: /home/bioinformatics-tvb/qiime_analysis_2019/macs_072019/07302019_MACS-alpha-rarefaction_10000max.qzv
Saved Visualization to: 06282019_MACS-alpha-rarefaction_5000max.qzv

qiime feature-classifier classify-sklearn --i-classifier $HOME/databases/SILVA_132_QIIME_release/classifiers/06212019_Silva_132_99_consensus_trunc410_min300_classifier.qza --i-reads $HOME/qiime_analysis_2019/macs_072019/07302019_MACS-rep-seqs_235_225.qza --o-classification $HOME/qiime_analysis_2019/macs_072019/07302019_MACS-taxonomy_silva132.qza
Saved FeatureData[Taxonomy] to: /home/bioinformatics-tvb/qiime_analysis_2019/macs_072019/07302019_MACS-taxonomy_silva132.qza

qiime taxa barplot --i-table $HOME/qiime_analysis_2019/macs_072019/07302019_MACS-table_235_225.qza --i-taxonomy $HOME/qiime_analysis_2019/macs_072019/07302019_MACS-taxonomy_silva132.qza --m-metadata-file $HOME/qiime_analysis_2019/macs_072019/MACS-sample-metadata_nomock_chem.tsv --o-visualization $HOME/qiime_analysis_2019/macs_072019/07302019_MACS_newclassifier-taxa-bar-plots_silva132.qzv
Saved Visualization to: /home/bioinformatics-tvb/qiime_analysis_2019/macs_072019/07302019_MACS_newclassifier-taxa-bar-plots_silva132.qzv

qiime gneiss correlation-clustering --i-table $HOME/qiime_analysis_2019/macs_072019/07302019_MACS-table_235_225.qza --o-clustering $HOME/qiime_analysis_2019/macs_072019/07302019_MACS_hierarchy.qza
Saved Hierarchy to: /home/bioinformatics-tvb/qiime_analysis_2019/macs_072019/07302019_MACS_hierarchy.qza

qiime gneiss gradient-clustering --i-table $HOME/qiime_analysis_2019/macs_072019/07302019_MACS-table_235_225.qza --m-gradient-file $HOME/qiime_analysis_2019/macs_072019/MACS-sample-metadata_nomock_chem.tsv --m-gradient-column Nicotine --o-clustering $HOME/qiime_analysis_2019/macs_072019/07302019_MACS_Nicotine_gradient-hierarchy.qza
Saved Hierarchy to: /home/bioinformatics-tvb/qiime_analysis_2019/macs_072019/07302019_MACS_Nicotine_gradient-hierarchy.qza

qiime gneiss ilr-hierarchical --i-table $HOME/qiime_analysis_2019/macs_072019/07302019_MACS-table_235_225.qza --i-tree $HOME/qiime_analysis_2019/macs_072019/07302019_MACS_hierarchy.qza --o-balances $HOME/qiime_analysis_2019/macs_072019/07302019_correlation_clustering_balances.qza
Saved FeatureTable[Balance] to: /home/bioinformatics-tvb/qiime_analysis_2019/macs_072019/07302019_correlation_clustering_balances.qza

qiime gneiss ols-regression --p-formula "Nicotine+TSNA_NNN_NNK+Moisture+pH" --i-table $HOME/qiime_analysis_2019/macs_072019/07302019_correlation_clustering_balances.qza --i-tree $HOME/qiime_analysis_2019/macs_072019/07302019_MACS_hierarchy.qza --m-metadata-file $HOME/qiime_analysis_2019/macs_072019/MACS-sample-metadata_nomock_chem.tsv --o-visualization $HOME/qiime_analysis_2019/macs_072019/07302019_MACS_correlation_clustering_regression_summary.qzv
Saved Visualization to: /home/bioinformatics-tvb/qiime_analysis_2019/macs_072019/07302019_MACS_correlation_clustering_regression_summary.qzv

qiime gneiss dendrogram-heatmap --i-table $HOME/qiime_analysis_2019/macs_072019/07302019_MACS-table_235_225.qza --i-tree $HOME/qiime_analysis_2019/macs_072019/07302019_MACS_hierarchy.qza --m-metadata-file $HOME/qiime_analysis_2019/macs_072019/MACS-sample-metadata_nomock_chem.tsv --m-metadata-column TobaccoType --p-color-map seismic  --o-visualization $HOME/qiime_analysis_2019/macs_072019/7302019_MACS_correlation_clustering_regression_heatmap.qzv
Saved Visualization to: /home/bioinformatics-tvb/qiime_analysis_2019/macs_072019/7302019_MACS_correlation_clustering_regression_heatmap.qzv

qiime diversity beta-group-significance --i-distance-matrix $HOME/qiime_analysis_2019/macs_072019/07302019_MACS_core-metrics-results/unweighted_unifrac_distance_matrix.qza --m-metadata-file $HOME/qiime_analysis_2019/macs_072019/MACS-sample-metadata_nomock_chem.tsv --m-metadata-column Value --o-visualization $HOME/qiime_analysis_2019/macs_072019/07302019_MACS_core-metrics-results/unweighted-unifrac-Value-significance.qzv --p-pairwise
Saved Visualization to: /home/bioinformatics-tvb/qiime_analysis_2019/macs_072019/07302019_MACS_core-metrics-results/unweighted-unifrac-Value-significance.qzv

qiime diversity beta-group-significance --i-distance-matrix $HOME/qiime_analysis_2019/macs_072019/07302019_MACS_core-metrics-results/unweighted_unifrac_distance_matrix.qza --m-metadata-file $HOME/qiime_analysis_2019/macs_072019/MACS-sample-metadata_nomock_chem.tsv --m-metadata-column Manufacturer --o-visualization $HOME/qiime_analysis_2019/macs_072019/07302019_MACS_core-metrics-results/unweighted-unifrac-Manufacturer-significance.qzv --p-pairwise
Saved Visualization to: /home/bioinformatics-tvb/qiime_analysis_2019/macs_072019/07302019_MACS_core-metrics-results/unweighted-unifrac-Manufacturer-significance.qzv

qiime diversity beta-group-significance --i-distance-matrix $HOME/qiime_analysis_2019/macs_072019/07302019_MACS_core-metrics-results/unweighted_unifrac_distance_matrix.qza --m-metadata-file $HOME/qiime_analysis_2019/macs_072019/MACS-sample-metadata_nomock_chem.tsv --m-metadata-column Manufacturer --o-visualization $HOME/qiime_analysis_2019/macs_072019/07302019_MACS_core-metrics-results/unweighted-unifrac-Manufacturer-group-significance.qzv --p-pairwise
Saved Visualization to: /home/bioinformatics-tvb/qiime_analysis_2019/macs_072019/07302019_MACS_core-metrics-results/unweighted-unifrac-Manufacturer-group-significance.qzv

qiime diversity beta-group-significance --i-distance-matrix $HOME/qiime_analysis_2019/macs_072019/07302019_MACS_core-metrics-results/unweighted_unifrac_distance_matrix.qza --m-metadata-file $HOME/qiime_analysis_2019/macs_072019/MACS-sample-metadata_nomock_chem.tsv --m-metadata-column Brand --o-visualization $HOME/qiime_analysis_2019/macs_072019/07302019_MACS_core-metrics-results/unweighted-unifrac-Brand-group-significance.qzv --p-pairwise
Saved Visualization to: /home/bioinformatics-tvb/qiime_analysis_2019/macs_072019/07302019_MACS_core-metrics-results/unweighted-unifrac-Brand-group-significance.qzv

qiime gneiss ols-regression --p-formula "Nicotine+TSNA_NNN_NNK+Moisture+pH" --i-table $HOME/qiime_analysis_2019/macs_072019/08022019_correlation_clustering_balances.qza --i-tree $HOME/qiime_analysis_2019/macs_072019/08022019_MACS_hierarchy.qza --m-metadata-file $HOME/qiime_analysis_2019/macs_072019/MACS-sample-metadata_nomock_chem.tsv --o-visualization $HOME/qiime_analysis_2019/macs_072019/08022019_MACS_correlation_clustering_regression_summary.qzv

qiime gneiss gradient-clustering --i-table $HOME/qiime_analysis_2019/macs_072019/07302019_MACS-table_235_225.qza --m-gradient-file $HOME/qiime_analysis_2019/macs_072019/MACS-sample-metadata_nomock_chem.tsv --m-gradient-column Moisture --o-clustering $HOME/qiime_analysis_2019/macs_072019/08022019_MACS_Moisture_gradient-hierarchy.qza
Saved Hierarchy to: /home/bioinformatics-tvb/qiime_analysis_2019/macs_072019/08022019_MACS_Moisture_gradient-hierarchy.qza

qiime gneiss gradient-clustering --i-table $HOME/qiime_analysis_2019/macs_072019/07302019_MACS-table_235_225.qza --m-gradient-file $HOME/qiime_analysis_2019/macs_072019/MACS-sample-metadata_nomock_chem.tsv --m-gradient-column pH --o-clustering $HOME/qiime_analysis_2019/macs_072019/08022019_MACS_pH_gradient-hierarchy.qza
Saved Hierarchy to: /home/bioinformatics-tvb/qiime_analysis_2019/macs_072019/08022019_MACS_pH_gradient-hierarchy.qza

MS06 TSNA_total value added 4415 to have no NaN in metadata sheet

qiime gneiss gradient-clustering --i-table $HOME/qiime_analysis_2019/macs_072019/07302019_MACS-table_235_225.qza --m-gradient-file $HOME/qiime_analysis_2019/macs_072019/MACS-sample-metadata_nomock_chem.tsv --m-gradient-column TSNA_total --o-clustering $HOME/qiime_analysis_2019/macs_072019/08022019_MACS_TSNA_total_gradient-hierarchy.qza
Saved Hierarchy to: /home/bioinformatics-tvb/qiime_analysis_2019/macs_072019/08022019_MACS_TSNA_total_gradient-hierarchy.qza

qiime gneiss gradient-clustering --i-table $HOME/qiime_analysis_2019/macs_072019/07302019_MACS-table_235_225.qza --m-gradient-file $HOME/qiime_analysis_2019/macs_072019/MACS-sample-metadata_nomock_chem.tsv --m-gradient-column TSNA_NNN_NNK --o-clustering $HOME/qiime_analysis_2019/macs_072019/08022019_MACS_TSNA_NNN_NNK_gradient-hierarchy.qza
Saved Hierarchy to: /home/bioinformatics-tvb/qiime_analysis_2019/macs_072019/08022019_MACS_TSNA_NNN_NNK_gradient-hierarchy.qza

qiime gneiss ilr-hierarchical --i-table $HOME/qiime_analysis_2019/macs_072019/07302019_MACS-table_235_225.qza --i-tree $HOME/qiime_analysis_2019/macs_072019/08022019_MACS_TSNA_NNN_NNK_gradient-hierarchy.qza --o-balances $HOME/qiime_analysis_2019/macs_072019/08022019_gradient_hierarchy_TSNA_NNN_NNK_balances.qza
Saved FeatureTable[Balance] to: /home/bioinformatics-tvb/qiime_analysis_2019/macs_072019/08022019_gradient_hierarchy_TSNA_NNN_NNK_balances.qza

qiime gneiss ilr-hierarchical --i-table $HOME/qiime_analysis_2019/macs_072019/07302019_MACS-table_235_225.qza --i-tree $HOME/qiime_analysis_2019/macs_072019/08022019_MACS_TSNA_total_gradient-hierarchy.qza --o-balances $HOME/qiime_analysis_2019/macs_072019/08022019_gradient_hierarchy_TSNA_total_balances.qza
Saved FeatureTable[Balance] to: /home/bioinformatics-tvb/qiime_analysis_2019/macs_072019/08022019_gradient_hierarchy_TSNA_total_balances.qza

qiime gneiss ilr-hierarchical --i-table $HOME/qiime_analysis_2019/macs_072019/07302019_MACS-table_235_225.qza --i-tree $HOME/qiime_analysis_2019/macs_072019/08022019_MACS_pH_gradient-hierarchy.qza --o-balances $HOME/qiime_analysis_2019/macs_072019/08022019_gradient_hierarchy_pH_balances.qza
Saved FeatureTable[Balance] to: /home/bioinformatics-tvb/qiime_analysis_2019/macs_072019/08022019_gradient_hierarchy_pH_balances.qza

qiime gneiss ilr-hierarchical --i-table $HOME/qiime_analysis_2019/macs_072019/07302019_MACS-table_235_225.qza --i-tree $HOME/qiime_analysis_2019/macs_072019/08022019_MACS_Moisture_gradient-hierarchy.qza --o-balances $HOME/qiime_analysis_2019/macs_072019/08022019_gradient_hierarchy_Moisture_balances.qza
Saved FeatureTable[Balance] to: /home/bioinformatics-tvb/qiime_analysis_2019/macs_072019/08022019_gradient_hierarchy_Moisture_balances.qza

qiime gneiss ilr-hierarchical --i-table $HOME/qiime_analysis_2019/macs_072019/07302019_MACS-table_235_225.qza --i-tree $HOME/qiime_analysis_2019/macs_072019/07302019_MACS_Nicotine_gradient-hierarchy.qza --o-balances $HOME/qiime_analysis_2019/macs_072019/08022019_gradient_hierarchy_Nicotine_balances.qza
Saved FeatureTable[Balance] to: /home/bioinformatics-tvb/qiime_analysis_2019/macs_072019/08022019_gradient_hierarchy_Nicotine_balances.qza

qiime gneiss ols-regression --p-formula "Nicotine+TSNA_total+TSNA_NNN_NNK+Moisture+pH" --i-table /home/bioinformatics-tvb/qiime_analysis_2019/macs_072019/08022019_gradient_hierarchy_Moisture_balances.qza --i-tree $HOME/qiime_analysis_2019/macs_072019/08022019_MACS_Moisture_gradient-hierarchy.qza --m-metadata-file $HOME/qiime_analysis_2019/macs_072019/MACS-sample-metadata_nomock_chem.tsv --o-visualization $HOME/qiime_analysis_2019/macs_072019/08022019_MACS_hierarchy_Moisture_regression_summary.qzv
Saved Visualization to: /home/bioinformatics-tvb/qiime_analysis_2019/macs_072019/08022019_MACS_hierarchy_Moisture_regression_summary.qzv

qiime gneiss dendrogram-heatmap --i-table $HOME/qiime_analysis_2019/macs_072019/07302019_MACS-table_235_225.qza --i-tree $HOME/qiime_analysis_2019/macs_072019/08022019_MACS_Moisture_gradient-hierarchy.qza --m-metadata-file $HOME/qiime_analysis_2019/macs_072019/MACS-sample-metadata_nomock_chem.tsv --m-metadata-column Description --p-color-map seismic --o-visualization $HOME/qiime_analysis_2019/macs_072019/08022019_MACS_Moisture_gradient_regression_heatmap.qzv
Saved Visualization to: /home/bioinformatics-tvb/qiime_analysis_2019/macs_072019/08022019_MACS_Moisture_gradient_regression_heatmap.qzv

qiime gneiss ols-regression --p-formula "Nicotine+TSNA_total+TSNA_NNN_NNK+Moisture+pH" --i-table /home/bioinformatics-tvb/qiime_analysis_2019/macs_072019/08022019_gradient_hierarchy_Nicotine_balances.qza --i-tree $HOME/qiime_analysis_2019/macs_072019/07302019_MACS_Nicotine_gradient-hierarchy.qza --m-metadata-file $HOME/qiime_analysis_2019/macs_072019/MACS-sample-metadata_nomock_chem.tsv --o-visualization $HOME/qiime_analysis_2019/macs_072019/08022019_MACS_hierarchy_Nicotine_regression_summary.qzv
Saved Visualization to: /home/bioinformatics-tvb/qiime_analysis_2019/macs_072019/08022019_MACS_hierarchy_Nicotine_regression_summary.qzv

qiime gneiss dendrogram-heatmap --i-table /home/bioinformatics-tvb/qiime_analysis_2019/macs_072019/07302019_MACS-table_230_230.qza --i-tree $HOME/qiime_analysis_2019/macs_072019/07302019_MACS_Nicotine_gradient-hierarchy.qza --m-metadata-file $HOME/qiime_analysis_2019/macs_072019/MACS-sample-metadata_nomock_chem.tsv --m-metadata-column Description --p-color-map seismic --o-visualization $HOME/qiime_analysis_2019/macs_072019/08022019_MACS_Nicotine_gradient_regression_heatmap.qzv

qiime feature-table filter-samples --i-table $HOME/qiime_analysis_2019/macs_072019/07302019_MACS-table_235_225.qza --m-metadata-file $HOME/qiime_analysis_2019/macs_072019/MACS-sample-metadata_nomock_chem.tsv --p-where "Manufacturer='USSTC'" --o-filtered-table $HOME/qiime_analysis_2019/macs_072019/08052019_Manufacturer_USSTC-table.qza
Saved FeatureTable[Frequency] to: /home/bioinformatics-tvb/qiime_analysis_2019/macs_072019/08052019_Manufacturer_USSTC-table.qza

qiime composition add-pseudocount --i-table $HOME/qiime_analysis_2019/macs_072019/08052019_Manufacturer_USSTC-table.qza --o-composition-table $HOME/qiime_analysis_2019/macs_072019/08052019_Manufacturer_USSTC_comp-gut-table.qza
Saved FeatureTable[Composition] to: /home/bioinformatics-tvb/qiime_analysis_2019/macs_072019/08052019_Manufacturer_USSTC_comp-gut-table.qza

qiime composition ancom --i-table $HOME/qiime_analysis_2019/macs_072019/08052019_Manufacturer_USSTC_comp-gut-table.qza --m-metadata-file $HOME/qiime_analysis_2019/macs_072019/MACS-sample-metadata_nomock_chem.tsv --m-metadata-column Brand --o-visualization $HOME/qiime_analysis_2019/macs_072019/08052019_ancom-Brand.qzv
Saved Visualization to: /home/bioinformatics-tvb/qiime_analysis_2019/macs_072019/08052019_ancom-Brand.qzv

qiime composition ancom --i-table $HOME/qiime_analysis_2019/macs_072019/08052019_Manufacturer_USSTC_comp-gut-table.qza --m-metadata-file $HOME/qiime_analysis_2019/macs_072019/MACS-sample-metadata_nomock_chem.tsv --m-metadata-column Flavor --o-visualization $HOME/qiime_analysis_2019/macs_072019/08052019_ancom-Flavor.qzv
Saved Visualization to: /home/bioinformatics-tvb/qiime_analysis_2019/macs_072019/08052019_ancom-Flavor.qzv

qiime metadata tabulate --m-input-file $HOME/qiime_analysis_2019/macs_072019/07302$HOM019_MACS-taxonomy_silva132.qza --o-visualization $HOME/qiime_analysis_2019/macs_072019/08052019_MACS-taxonomy-Silva132.qzv
Saved Visualization to: /home/bioinformatics-tvb/qiime_analysis_2019/macs_072019/08052019_MACS-taxonomy-Silva132.qzv

qiime diversity beta-group-significance --i-distance-matrix $HOME/qiime_analysis_2019/macs_072019/07302019_MACS_core-metrics-results/weighted_unifrac_distance_matrix.qza --m-metadata-file $HOME/qiime_analysis_2019/macs_072019/MACS-sample-metadata_nomock_chem.tsv --m-metadata-column Brand --o-visualization $HOME/qiime_analysis_2019/macs_072019/08052019_MACS_beta_group_signicance.qzv
Saved Visualization to: /home/bioinformatics-tvb/qiime_analysis_2019/macs_072019/08052019_MACS_beta_group_signicance.qzv
