# Supplementary material for: Associations between microbial communities and key chemical constituents in U.S. domestic moist snuff
Source: PLoS One. 2022 May 4;17(5):e0267104. doi: 10.1371/journal.pone.0267104 (PMC9067656; doi:10.1371/journal.pone.0267104)
Supplement: S3 File — (TXT) [file pone.0267104.s007.txt]

#source( paste( 'C:\\Users\\', Sys.getenv("USERNAME"),'\Users\robty\Documents\R\macs_2021\tyx.clr.r', sep='') )
#if (!require("BiocManager", quietly=TRUE))
# install.packages("BiocManager")

# BiocManager::install("BiocParallel")

# install.packages("C:/Users/WYU3/OneDrive - CDC/R/macs_2022/LDM_1.0.tar.gz", repos=NULL, source=TRUE)
library(tidyverse)
library(compositions)

library(phyloseq)
library(qiime2R)
library(LDM)

path=paste( 'C:/Users/', Sys.getenv("USERNAME"),'/OneDrive - CDC/R/macs_2022/', sep='') 
setwd( path )

metadata.filename=paste(path, 'MACS-sample-metadata_nomock_chem_01262022.tsv', sep='') 
meta=read_tsv(metadata.filename)

SVs.filename=paste(path, '/qiime_files/12182019_MACS-table_235_225.qza', sep='') 
SVs=read_qza(SVs.filename)

tax.filename=paste( path, '/qiime_files/12182019_MACS-taxonomy_silva132.qza', sep='')
taxonomy=read_qza(tax.filename)

tree.filename=paste( path, '/qiime_files/12182019_MACS-rooted-tree.qza', sep='')
tree<-read_qza(tree.filename)


taxtable<-taxonomy$data %>% as_tibble() %>% separate(Taxon, sep=";D_", c("Kingdom","Phylum","Class","Order","Family","Genus","Species"))

#write to file
write.table(taxtable, file="C:/temp/R/macs_2022/taxtable03222022.csv",quote = TRUE, row.names=FALSE, sep=',')
# read back in
#new_tax_table=read.table(file="C:/temp/R/macs_2022/taxtable03222022.csv", sep=',', row.names=NULL, header=TRUE)
# taxtable_Genus<-lapply(taxtable[,7],substr,4,26)
# taxtable[,7]<-taxtable_Genus

# tobacco.meta<-as.data.frame(meta)

physeq<-phyloseq(otu_table(SVs$data, taxa_are_rows=T),phy_tree(tree$data),
                 tax_table(as.data.frame(taxtable) %>% select(-Confidence) %>% column_to_rownames("Feature.ID") %>% as.matrix()),
                 sample_data(meta %>% as.data.frame() %>% column_to_rownames("#SampleID"))
)
glommed_Genus<-tax_glom(physeq, taxrank="Genus")
# physeq_otu_tab<-otu_table(physeq)
otus_glom<-otu_table(glommed_Genus)
# save otu table for double checking numbers
OTUasDF = as.data.frame(otus_glom)
write.csv(OTUasDF, "C:/temp/R/macs_2022/otu_export_1_03222022.csv")
qPCR.filename = paste(path,'bacterial_load_qPCR_numbers_01202022.csv', sep = '')
qPCR_results<-read.csv(qPCR.filename)
# get percentage 
# define absolute hit numbers
# make vector of totals of 16S
# define data frame of copies16s
qPCR_16s<-data.frame(c(1:36))
for (i in 1:length(qPCR_results[,1])) { 
  qPCR_16s[i,1]<-qPCR_results[i,2] 
  row.names(qPCR_16s)[i] <- as.character(qPCR_results[i,1]) 
  i=i+1
}
# now use this data frame with each column of the otu table
# make a copy of glom_otus
rel_abundance_otus<- otus_glom
#change to percentages instead of counts
# get Colsums for each MS sample
TotalCounts<-colSums(rel_abundance_otus)
# change otus_absolute otu table to percentages
for (n in 1:length(rel_abundance_otus[,1])){
  for (m in 1:length(rel_abundance_otus[1,])){
    rel_abundance_otus[n,m]<- rel_abundance_otus[n,m]/TotalCounts[m]
    m=m+1
  }
  n=n+1
}
# save to verify relative abundance percentages are correct
RelAbundanceOtuTable = as.data.frame(rel_abundance_otus)
write.csv(RelAbundanceOtuTable, "C:/temp/R/macs_2022/otu_export_2_relabundances_03222022.csv")
otus_absolute<-rel_abundance_otus
# now multiply counts by percentage to get absolute numbers
for (n in 1:length(otus_absolute[,1])){
  for (m in 1:length(otus_absolute[1,])){
    otus_absolute[n,m]<- otus_absolute[n,m]*qPCR_16s[m,1]
    m=m+1
  }
  n=n+1
}
# save to verify absolute counts are calculated
OTUsAbsolute = as.data.frame(otus_absolute)
write.csv(OTUsAbsolute, "C:/temp/R/macs_2022/otu_export_3_absolutecounts_03222022.csv")
# Remove any OTUS that have less than 5 hits
tob_otu_presence = which(rowSums(otus_glom>0)>=5)
otu.tab = otus_glom[tob_otu_presence,]
tob_otu_presence_absolute = which(rowSums(otus_absolute>0)>=5)
absolute.otu.tab = otus_absolute[tob_otu_presence_absolute,] 

n.taxa=length(tob_otu_presence)
# 19
n.obs=dim( otus_glom )[2]
# 36  -- 38 minus 10 and minus 33 which had no qPCR data
source( paste(path,'phyloseq_to_df.r', sep='') )
otu.tab=t( phyloseq_to_df( otu.tab, addtax=FALSE )[,2:(n.obs+1)]  )
meta=data.frame(as.matrix(meta) )
# enter taxa into otu tables using colnames
colnames(otu.tab)<-c('Corynebacterium','Enteractinococcus','Brevibacterium','Brachybacterium','Xanthomonas','F_Burkholderiaceae_GSK98_Freshwater','Paenibacillus','Oceanobacillus','Virgibacillus','Bacillus','Staphylococcus','Atopostipes_1','Atopostipes_2','Marinilactibacillus','Aerococcus','Lactobacillus','Tetragenococcus_1','Weissella','Tetragenococcus_2')
mm=model.matrix( ~meta$Manufacturer + meta$Flavor + 0 )
meta$manufacturer=mm[,1:5]
meta$flavor=mm[,6:10]

ldm.res=ldm( otu.tab|manufacturer ~ flavor, data=meta ) # Note we had to revert to LDM v1.0 here for this to work properly, v4.0 used for remainder
mean.flavor= (ldm.res$d.freq * t(ldm.res$v.freq) )[1:5,]
mean.flavor= rbind( mean.flavor, colMeans( mean.flavor ) )

flavor.names=c( colnames(meta$flavor), 'meta$FlavorClassic' )
rownames( mean.flavor ) = flavor.names

svd.mean.flavor = svd( mean.flavor )

pcs=svd.mean.flavor$u %*% diag( svd.mean.flavor$d )

#library('rgl')
#plot3d( x=pcs[,1], y=pcs[,2], z=pcs[,3], col=1:6, size=10)

#plot( x=pcs[,1], y=pcs[,2] )
#text( x=pcs[,1], y=pcs[,2], labels=flavor.names )

#plot( x=pcs[,1], y=pcs[,3] )
#text( x=pcs[,1], y=pcs[,3], labels=flavor.names )

#plot( x=pcs[,2], y=pcs[,3] )
#text( x=pcs[,2], y=pcs[,3], labels=flavor.names )

#
#   based on ordiantion results, pool classic and none, and remove crisp.
#   then, remove all interactions for which there is only a single observation (corresponds to flavor=mint or mfg=stokers or swisher)
use=( meta$Flavor !='Crisp')
meta$Flavor[ meta$Flavor=='Classic' ]='None'
meta=meta[use,]
meta$Flavor=droplevels(as.factor(meta$Flavor))
otu.tab=otu.tab[use,]

# define otu.tab.nozero
otu.tab.nozero<-otu.tab
# change 0s to 1s
otu.tab.nozero[otu.tab.nozero==0]=0.5
Table = as.data.frame(otu.tab.nozero)
write.csv(Table, "C:/temp/R/macs_2022/otu_export_4_OtuTable_03222022.csv")
# perform center log ratio conversion to otu.tab.nozero and save to new table
otu.tab.nozero.clr<-clr(otu.tab.nozero)
# Save otu table to verify we have CLR transformation
CLRTable = as.data.frame(otu.tab.nozero.clr)
write.csv(CLRTable, "C:/temp/R/macs_2022/otu_export_5_CLRTable_03222022.csv")

#######################################################################################
meta=read.csv( 'MACS-sample-metadata_nomock_chem_01262022.tsv', sep='\t', header=TRUE, stringsAsFactors = TRUE)

clr<-CLRTable
otu<-OTUasDF

sub.otu.t <- t(otu[,-1])

colnames(sub.otu.t)<- otu[,1]  # otu is now 61 cols 37 rows, need to remove row 1
otu.t<-sub.otu.t # rename
qpcr=read.csv('bacterial_load_qPCR_numbers_01202022.csv', header=TRUE)
names(meta)[names(meta) == 'X.SampleID'] <- 'SampleID'
use <- (meta$SampleID %in% intersect(meta$SampleID, clr[,1]))
meta=meta[use,]
qpcr<-qpcr[use,]
otu.t<-otu.t[use,]
rownames(clr) <- clr[,1] # assign first column of clr to rownames
clr <- clr[-1] # take out first row containing row names
all( meta$SampleID == row.names(clr) )    #  check datasets have same samples, and are in same order
all( meta$SampleID == row.names(otu.t) )    #  check datasets have same samples, and are in same order
all( qpcr[,1] == row.names(otu.t) )   #  check datasets have same samples, and are in same order
# qpcr is 35 obs 2 variables
# clr is data frame 35 x 19
# otu is data frame 61 x 37

rownames(qpcr) <- qpcr[,1]   # assign first column of otu to rownames
qpcr <- qpcr[,-1]  # take out first row containing row names -- qpcr is now list of 35 num
lib.sizes=rowSums(otu.t)  # count library sizes -- lib.sizes is named list 35 rows
prev=1/lib.sizes*otu.t               #  prev has otu table of relative abundances -- prev is matrix 35 x 61
# question is prev same as otu table output 4 previously?
qcounts=qpcr*prev                  #  qcounts has otu table in counts format with library sizes proportional to qpcr counts of 16s
# qcounts is matrix of 35 x 61 rows are MS01 MS02 etc, col names are identifiers for OTUs
qcounts.scaled=qcounts/max(qcounts)
#rowSums( qcounts ) - qpcr         #if desired, confirm that total counts are equal to values in qpcr, for each sample.


#*
#*  code copied from robert tyx
#*
meta$Manufacturer=relevel( as.factor(meta$Manufacturer), ref='Stokers')

mm=model.matrix( ~meta$Manufacturer*meta$Flavor + 0)
var.names=strsplit(   colnames( model.matrix( ~meta$Manufacturer*meta$Flavor + 0 ) ), split=':' )

get.flavor=function(x) { ifelse( length(x)>1, x[[2]], 'main' ) }
get.mfg=function(x) { ifelse( length(x)>1, x[[1]], 'main' ) }
flavor.interactions=unlist( lapply(var.names, get.flavor) )
mfg.interactions=unlist( lapply(var.names, get.mfg) )

drop.vars = ((flavor.interactions == 'meta$FlavorMint') | (mfg.interactions %in% c('meta$ManufacturerStokers', 'meta$ManufacturerSwisher') ) )
meta$Confounder=mm[,!drop.vars] # add Confounder into meta dataframe
tob_otu_presence = which(colSums(otu.t>0)>=5) # remove otus that have little presence
# note that CLR already had this done prior to loading this particular file
otu = otu.t[,tob_otu_presence] # removed otus with little presence
qcounts.scaled = qcounts.scaled[,tob_otu_presence] # removed otus -- otu and qcounts are both 35 x 19
qcounts=qcounts[,tob_otu_presence]
otu.names<-otu
colnames(otu)<-c('Corynebacterium','Enteractinococcus','Brevibacterium','Brachybacterium','Xanthomonas','F_Burkholderiaceae_GSK98_Freshwater','Paenibacillus','Oceanobacillus','Virgibacillus','Bacillus','Staphylococcus','Atopostipes_1','Atopostipes_2','Marinilactibacillus','Aerococcus','Lactobacillus','Tetragenococcus_1','Weissella','Tetragenococcus_2')
colnames(qcounts.scaled)<-c('Corynebacterium','Enteractinococcus','Brevibacterium','Brachybacterium','Xanthomonas','F_Burkholderiaceae_GSK98_Freshwater','Paenibacillus','Oceanobacillus','Virgibacillus','Bacillus','Staphylococcus','Atopostipes_1','Atopostipes_2','Marinilactibacillus','Aerococcus','Lactobacillus','Tetragenococcus_1','Weissella','Tetragenococcus_2')
colnames(qcounts)<-c('Corynebacterium','Enteractinococcus','Brevibacterium','Brachybacterium','Xanthomonas','F_Burkholderiaceae_GSK98_Freshwater','Paenibacillus','Oceanobacillus','Virgibacillus','Bacillus','Staphylococcus','Atopostipes_1','Atopostipes_2','Marinilactibacillus','Aerococcus','Lactobacillus','Tetragenococcus_1','Weissella','Tetragenococcus_2')

#*  
#*  end of copied code
#*


ldm.res.otu.nicotine<-ldm( otu|meta$Confounder ~ meta$Nicotine, freq.scale.only = TRUE, dist.method = "euclidean", 
                           n.perm.max=1000000, n.rej.stop=1000000, fdr.nominal=0.1, seed=101)
ldm.res.otu.nicotine$p.global.freq
# 0.3332187
which(ldm.res.otu.nicotine$q.otu.freq[1,]<0.1)
# None

ldm.res.clr.nicotine<-ldm( clr|meta$Confounder ~ meta$Nicotine, scale.otu.table=FALSE, freq.scale.only = TRUE, 
                           n.perm.max=1000000, n.rej.stop=1000000, fdr.nominal=0.1, dist.method = "euclidean",seed=100)
ldm.res.clr.nicotine$p.global.freq
# 0.06558593
which(ldm.res.clr.nicotine$q.otu.freq[1,]<0.1)
# None

ldm.res.qcounts.nicotine<-ldm( qcounts|meta$Confounder ~ meta$Nicotine, freq.scale.only = TRUE, scale.otu.table=FALSE, 
                               n.perm.max=1000000, n.rej.stop=1000000, fdr.nominal=0.1, seed=103)
ldm.res.qcounts.nicotine$p.global.freq
# 0.7217063
which(ldm.res.qcounts.nicotine$q.otu.freq[1,]<0.1)
# 1 4 5 Coryne Brachy Xantho
ldm.res.qcounts.nicotine$VE.df.confounders
# 15
ldm.res.qcounts.nicotine$v.freq[,16]
# - - -

# euclidean
ldm.res.qcounts.nicotine.euclidean<-ldm( qcounts.scaled|meta$Confounder ~ meta$Nicotine, dist.method="euclidean", freq.scale.only = TRUE, 
                                         scale.otu.table=FALSE, n.perm.max=1000000, n.rej.stop=1000000, fdr.nominal=0.1, seed=103)
ldm.res.qcounts.nicotine.euclidean$p.global.freq
# 0.6766883
which(ldm.res.qcounts.nicotine.euclidean$q.otu.freq[1,]<0.1)
# 1 4 5 Coryne Brachy Xanthomonas
ldm.res.qcounts.nicotine.euclidean$VE.df.confounders
# 12
ldm.res.qcounts.nicotine.euclidean$v.freq[,13]
# - - -

######### TSNAs

ldm.res.otu.TSNAs<-ldm( otu|meta$Confounder ~ meta$TSNA_NNN_NNK_NNAL, freq.scale.only = TRUE, dist.method = "euclidean",
                        n.perm.max=1000000, n.rej.stop=1000000, fdr.nominal=0.1, seed=101)
ldm.res.otu.TSNAs$p.global.freq
# 0.1087319
which(ldm.res.otu.TSNAs$q.otu.freq[1,]<0.1)
# 1 2 3 4 10 11 16 Coryne Enteractino Brevi Brachy Bacillus Staphylo Lacto
# get # of df 
ldm.res.otu.TSNAs$VE.df.confounders
# 13
ldm.res.otu.TSNAs$v.freq[,14]
# - - - - - - +

#2nd try different seed
ldm.res.otu.TSNAs2<-ldm( otu|meta$Confounder ~ meta$TSNA_NNN_NNK_NNAL, freq.scale.only = TRUE, dist.method = "euclidean",
                         n.perm.max=1000000, n.rej.stop=1000000, fdr.nominal=0.1, seed=102) 
ldm.res.otu.TSNAs2$p.global.freq
# 0.1078319
which(ldm.res.otu.TSNAs2$q.otu.freq[1,]<0.1)
# 1 2 3 4 10 11 16 Coryne Enteractino Brevi Brachy Staphylo Lacto
# get # of df 
ldm.res.otu.TSNAs2$VE.df.confounders
# 13
ldm.res.otu.TSNAs$v.freq[,14]
# - - - - - - +

#3nd try different seed
ldm.res.otu.TSNAs3<-ldm( otu|meta$Confounder ~ meta$TSNA_NNN_NNK_NNAL, fdr.nominal=0.1, freq.scale.only = TRUE, 
                         n.perm.max=1000000, n.rej.stop=1000000, dist.method = "euclidean",seed=104)
ldm.res.otu.TSNAs3$p.global.freq
# 0.1084439
which(ldm.res.otu.TSNAs3$q.otu.freq[1,]<0.1)
# 1 2 3 4 10 11 16 Coryne Enteractino Brevi Brachy Bacillus Staphylo Lacto
# get # of df 
ldm.res.otu.TSNAs3$VE.df.confounders
# 13
ldm.res.otu.TSNAs3$v.freq[,14]
# - - - - - - +

#4th try fdr 0.05
ldm.res.otu.TSNAs4<-ldm( otu|meta$Confounder ~ meta$TSNA_NNN_NNK_NNAL, fdr.nominal=0.05, freq.scale.only = TRUE, 
                         n.perm.max=1000000, n.rej.stop=1000000, dist.method = "euclidean",seed=105) # removed scale.otu.table=FALSE
ldm.res.otu.TSNAs4$p.global.freq
# 0.1084849
which(ldm.res.otu.TSNAs4$q.otu.freq[1,]<0.05)
# 1 2 3 4 11 16 Coryne Enteractino Brevi Brachy Staphylo Lacto
# get # of df 
ldm.res.otu.TSNAs4$VE.df.confounders
# 13
ldm.res.otu.TSNAs4$v.freq[,14]

#perm between type test
ldm.res.otu.TSNAs5<-ldm( otu|meta$Confounder ~ meta$TSNA_NNN_NNK_NNAL, fdr.nominal=0.05, freq.scale.only = TRUE, 
                         n.perm.max=1000000, n.rej.stop=1000000, perm.between.type="none", perm.within.type="free", dist.method = "euclidean", seed=105)
ldm.res.otu.TSNAs5$p.global.freq
# 0.1084849
which(ldm.res.otu.TSNAs5$q.otu.freq[1,]<0.05)
# 1 2 3 4 11 16 Coryne Enteractino Brevi Brachy Staphylo Lacto
# get # of df 
ldm.res.otu.TSNAs5$VE.df.confounders
# 13
ldm.res.otu.TSNAs5$v.freq[,14]

# another seed
ldm.res.otu.TSNAs6<-ldm( otu|meta$Confounder ~ meta$TSNA_NNN_NNK_NNAL, fdr.nominal=0.1, freq.scale.only = TRUE, 
                         n.perm.max=1000000, n.rej.stop=1000000, dist.method = "euclidean", seed=106)
ldm.res.otu.TSNAs6$p.global.freq
# 0.1084679
which(ldm.res.otu.TSNAs6$q.otu.freq[1,]<0.1)
# 1 2 3 4 10 11 16 Coryne Enteractino Brevi Brachy Staphylo Lacto
# get # of df 
ldm.res.otu.TSNAs6$VE.df.confounders
# 13
ldm.res.otu.TSNAs6$v.freq[,14]
# - - - - - -  +


ldm.res.clr.TSNAs<-ldm( clr|meta$Confounder ~ meta$TSNA_NNN_NNK_NNAL, scale.otu.table=FALSE, freq.scale.only = TRUE, 
                        n.perm.max=1000000, n.rej.stop=1000000, fdr.nominal=0.1, dist.method = "euclidean",seed=100)
ldm.res.clr.TSNAs$p.global.freq
# 0.02236198 significant
which(ldm.res.clr.TSNAs$q.otu.freq[1,]<0.1)
# 1 14 Corynebacterium Marinilactibacillus
ldm.res.clr.TSNAs$VE.df.confounders
# 15
ldm.res.clr.TSNAs$v.freq[,16]
# + -

ldm.res.qcounts.TSNAs<-ldm( qcounts|meta$Confounder ~ meta$TSNA_NNN_NNK_NNAL, freq.scale.only = TRUE, 
                            n.perm.max=1000000, n.rej.stop=1000000, fdr.nominal=0.1, scale.otu.table=FALSE, seed=103)
ldm.res.qcounts.TSNAs$p.global.freq
# 0.6452809
which(ldm.res.qcounts.TSNAs$q.otu.freq[1,]<0.1)
# 2 3 16 Enteractino Brevi Lacto
ldm.res.qcounts.TSNAs$VE.df.confounders
#15
ldm.res.otu.TSNAs$v.freq[,16]
# - - +

ldm.res.qcounts.TSNAs.euclidean<-ldm( qcounts.scaled|meta$Confounder ~ meta$TSNA_NNN_NNK_NNAL, dist.method="euclidean", freq.scale.only = TRUE, 
                                      n.perm.max=1000000, n.rej.stop=1000000, fdr.nominal=0.1, scale.otu.table=FALSE, seed=103)
ldm.res.qcounts.TSNAs.euclidean$p.global.freq
# 0.5977734
which(ldm.res.qcounts.TSNAs.euclidean$q.otu.freq[1,]<0.1)
# 2 3 16 Enteractino Brevi Lactobacillus
ldm.res.qcounts.TSNAs.euclidean$VE.df.confounders
# 12
ldm.res.qcounts.TSNAs.euclidean$v.freq[,13]
# - - +

#2nd try
ldm.res.qcounts.TSNAs.euclidean2<-ldm( qcounts.scaled|meta$Confounder ~ meta$TSNA_NNN_NNK_NNAL, dist.method="euclidean", freq.scale.only = TRUE, 
                                       n.perm.max=1000000, n.rej.stop=1000000, fdr.nominal=0.1, scale.otu.table=FALSE, seed=102)
ldm.res.qcounts.TSNAs.euclidean2$p.global.freq
# 0.5970094
which(ldm.res.qcounts.TSNAs.euclidean2$q.otu.freq[1,]<0.1)
# 2 3 16 Enteractino Brevi Lactobacillus
ldm.res.qcounts.TSNAs.euclidean2$VE.df.confounders
# 12
ldm.res.qcounts.TSNAs.euclidean2$v.freq[,13]
# - - +

#3rd try
ldm.res.qcounts.TSNAs.euclidean3<-ldm( qcounts.scaled|meta$Confounder ~ meta$TSNA_NNN_NNK_NNAL, dist.method="euclidean", freq.scale.only = TRUE, 
                                       n.perm.max=1000000, n.rej.stop=1000000, fdr.nominal=0.1, scale.otu.table=FALSE, seed=101)
ldm.res.qcounts.TSNAs.euclidean3$p.global.freq
# 0.5974344
which(ldm.res.qcounts.TSNAs.euclidean3$q.otu.freq[1,]<0.1)
# 2 3 16 Enteractino Brevi Lactobacillus
ldm.res.qcounts.TSNAs.euclidean3$VE.df.confounders
# 12
ldm.res.qcounts.TSNAs.euclidean3$v.freq[,13]
# - - +

ldm.res.qcounts.TSNAs.bray<-ldm( qcounts.scaled|meta$Confounder ~ meta$TSNA_NNN_NNK_NNAL, dist.method="bray", freq.scale.only = TRUE, 
                                 n.perm.max=1000000, n.rej.stop=1000000, fdr.nominal=0.1, scale.otu.table=FALSE, seed=103)
ldm.res.qcounts.TSNAs.bray$p.global.freq
# 0.6452809
which(ldm.res.qcounts.TSNAs.bray$q.otu.freq[1,]<0.1)
# 2 3 16
ldm.res.qcounts.TSNAs.bray$VE.df.confounders
# 15
ldm.res.qcounts.TSNAs.bray$v.freq[,16]
# - - +

# test otu.names for verification -- looked fine
ldm.res.otu.names.TSNAs<-ldm( otu.names|meta$Confounder ~ meta$TSNA_NNN_NNK_NNAL, freq.scale.only = TRUE, 
                              n.perm.max=1000000, n.rej.stop=1000000, fdr.nominal=0.1, dist.method = "euclidean",seed=101)
ldm.res.otu.names.TSNAs$p.global.freq
# 0.1087319
which(ldm.res.otu.names.TSNAs$q.otu.freq[1,]<0.1)
# 1 2 3 4 10 11 16 Coryne Enteractino Brevi Brachy Staphylo Lacto
ldm.res.otu.names.TSNAs$VE.df.confounders
# 13
ldm.res.otu.names.TSNAs$v.freq[,14]
# - -  - - - - +

###### Test log values of TSNAs
ldm.res.otu.TSNAs.LOG<-ldm( otu|meta$Confounder ~ meta$TSNA_NNN_NNK_NNAL_LOG, freq.scale.only = TRUE, 
                            n.perm.max=1000000, n.rej.stop=1000000, fdr.nominal=0.1, dist.method = "euclidean", seed=101)
ldm.res.otu.TSNAs.LOG$p.global.freq
# 0.2818387
which(ldm.res.otu.TSNAs.LOG$q.otu.freq[1,]<0.1)
# 1 3 4 10 11 16 Coryne Enteractino Brevi Brachy Bacillus Staphy Lacto
ldm.res.otu.TSNAs.LOG$VE.df.confounders
# 13
ldm.res.otu.TSNAs.LOG$v.freq[,14]
# - - - - - +

ldm.res.clr.TSNAs.LOG<-ldm( clr|meta$Confounder ~ meta$TSNA_NNN_NNK_NNAL_LOG, scale.otu.table=FALSE, freq.scale.only = TRUE, 
                            n.perm.max=1000000, n.rej.stop=1000000, fdr.nominal=0.1, dist.method = "euclidean", seed=100)
ldm.res.clr.TSNAs.LOG$p.global.freq
# 0.1153559
which(ldm.res.clr.TSNAs.LOG$q.otu.freq[1,]<0.1)
# None

ldm.res.qcounts.TSNAs.LOG<-ldm( qcounts|meta$Confounder ~ meta$TSNA_NNN_NNK_NNAL_LOG, freq.scale.only = TRUE, 
                                n.perm.max=1000000, n.rej.stop=1000000, fdr.nominal=0.1, scale.otu.table=FALSE, seed=103)
ldm.res.qcounts.TSNAs.LOG$p.global.freq
#  0.6315579
which(ldm.res.qcounts.TSNAs.LOG$q.otu.freq[1,]<0.1)
# None

ldm.res.qcounts.TSNAs.LOG.euclidean<-ldm( qcounts.scaled|meta$Confounder ~ meta$TSNA_NNN_NNK_NNAL_LOG, dist.method="euclidean", 
                                          n.perm.max=1000000, n.rej.stop=1000000, fdr.nominal=0.1, freq.scale.only = TRUE, scale.otu.table=FALSE, seed=103)
ldm.res.qcounts.TSNAs.LOG.euclidean$p.global.freq
# 0.5839124
which(ldm.res.qcounts.TSNAs.LOG.euclidean$q.otu.freq[1,]<0.1)
# none

############################################################################
####### check using confounders Manufacturer * Flavor - note this is very similar to Confounder

ldm.res.otu.nicotine.1<-ldm( otu|meta$Manufacturer*meta$Flavor ~ meta$Nicotine, freq.scale.only = TRUE, 
                             n.perm.max=1000000, n.rej.stop=1000000, fdr.nominal=0.1, dist.method="euclidean", seed=101) # removed scale.otu.table=FALSE
ldm.res.otu.nicotine.1$p.global.freq
# 0.3293957
which(ldm.res.otu.nicotine.1$q.otu.freq[1,]<0.1)
# 1 4 5 7 10 11 13 16 18 Coryne Brachy Xantho Paeni Bacillus Staphylo Atopo_2 Lacto Weissella
ldm.res.otu.nicotine.1$VE.df.confounders
# 13
ldm.res.otu.nicotine.1$v.freq[,14]
# - - - - - - + + +

ldm.res.clr.nicotine.1<-ldm( clr|meta$Manufacturer*meta$Flavor ~ meta$Nicotine, scale.otu.table=FALSE, freq.scale.only = TRUE, 
                             n.perm.max=1000000, n.rej.stop=1000000, fdr.nominal=0.1, dist.method = "euclidean",seed=101)
ldm.res.clr.nicotine.1$p.global.freq
# 0.06293694
which(ldm.res.clr.nicotine.1$q.otu.freq[1,]<0.1)
# none


ldm.res.qcounts.nicotine.1<-ldm( qcounts|meta$Manufacturer*meta$Flavor ~ meta$Nicotine, freq.scale.only = TRUE, 
                                 n.perm.max=1000000, n.rej.stop=1000000, fdr.nominal=0.1, scale.otu.table=FALSE, seed=101) 
ldm.res.qcounts.nicotine.1$p.global.freq
# 0.5896624
which(ldm.res.qcounts.nicotine.1$q.otu.freq[1,]<0.1)
# 1 4 5 Coryne Brachy Xanthomonas
ldm.res.qcounts.nicotine.1$VE.df.confounders
# 16
ldm.res.qcounts.nicotine.1$v.freq[,17]
# - - -

ldm.res.qcounts.nicotine.euclidean.1<-ldm( qcounts.scaled|meta$Manufacturer*meta$Flavor ~ meta$Nicotine, freq.scale.only = TRUE, 
                                           n.perm.max=1000000, n.rej.stop=1000000, fdr.nominal=0.1, scale.otu.table=FALSE, dist.method = "euclidean", seed=101) 
ldm.res.qcounts.nicotine.euclidean.1$p.global.freq
# 0.5228575
which(ldm.res.qcounts.nicotine.euclidean.1$q.otu.freq[1,]<0.1)
# 1 4 5 Coryne Brachy Xantho
ldm.res.qcounts.nicotine.euclidean.1$VE.df.confounders
# 12
ldm.res.qcounts.nicotine.euclidean.1$v.freq[,13]
# - - -

# TSNAs
ldm.res.otu.TSNAs.1<-ldm( otu|meta$Manufacturer*meta$Flavor ~ meta$TSNA_NNN_NNK_NNAL, freq.scale.only = TRUE, 
                          n.perm.max=1000000, n.rej.stop=1000000, fdr.nominal=0.1, dist.method = "euclidean",seed=101) 
ldm.res.otu.TSNAs.1$p.global.freq
# 0.1077489
which(ldm.res.otu.TSNAs.1$q.otu.freq[1,]<0.1)
# 1 2 3 4 8 10 11 16 Coryne Enteractino Brevi Brachy Oceano Bacillus Staphylo Lacto
ldm.res.otu.TSNAs.1$VE.df.confounders
# 13
ldm.res.otu.TSNAs.1$v.freq[,14]
# - - - - - - - +

ldm.res.clr.TSNAs.1<-ldm( clr|meta$Manufacturer*meta$Flavor ~ meta$TSNA_NNN_NNK_NNAL, scale.otu.table=FALSE, freq.scale.only = TRUE,
                          n.perm.max=1000000, n.rej.stop=1000000, fdr.nominal=0.1, dist.method = "euclidean", seed=101)
ldm.res.clr.TSNAs.1$p.global.freq
# 0.02231898 significant
which(ldm.res.clr.TSNAs.1$q.otu.freq[1,]<0.1)
# 1  14 Coryne Marinilacti
ldm.res.clr.TSNAs.1$VE.df.confounders
# 16
ldm.res.clr.TSNAs.1$v.freq[,17]
# + -

ldm.res.qcounts.TSNAs.1<-ldm( qcounts|meta$Manufacturer*meta$Flavor ~ meta$TSNA_NNN_NNK_NNAL, 
                              n.perm.max=1000000, n.rej.stop=1000000, fdr.nominal=0.1, freq.scale.only = TRUE, scale.otu.table=FALSE, seed=101)
ldm.res.qcounts.TSNAs.1$p.global.freq
# 0.5346055
which(ldm.res.qcounts.TSNAs.1$q.otu.freq[1,]<0.1)
# 2 3 8 16 Enteractino Brevi Oceano Lacto
ldm.res.qcounts.TSNAs.1$VE.df.confounders
# 16
ldm.res.qcounts.TSNAs.1$v.freq[,17]
# - - - +

ldm.res.qcounts.TSNAs.euclidean.1<-ldm( qcounts.scaled|meta$Manufacturer*meta$Flavor ~ meta$TSNA_NNN_NNK_NNAL, freq.scale.only = TRUE, 
                              n.perm.max=1000000, n.rej.stop=1000000, fdr.nominal=0.1, scale.otu.table=FALSE, dist.method="euclidean", seed=101) 
ldm.res.qcounts.TSNAs.euclidean.1$p.global.freq
# 0.4671025
which(ldm.res.qcounts.TSNAs.euclidean.1$q.otu.freq[1,]<0.1)
# 2 3 4 8 13 16 Enteractino Brevi Brachy Oceano Atopo_2 Lactobacillus
ldm.res.qcounts.TSNAs.euclidean.1$VE.df.confounders
# 12
ldm.res.qcounts.TSNAs.euclidean.1$v.freq[,13]
# - - - - + +

ldm.res.qcounts.TSNAs.bray.1<-ldm( qcounts.scaled|meta$Manufacturer*meta$Flavor ~ meta$TSNA_NNN_NNK_NNAL, freq.scale.only = TRUE, 
                              n.perm.max=1000000, n.rej.stop=1000000, fdr.nominal=0.1, scale.otu.table=FALSE, seed=101) 
ldm.res.qcounts.TSNAs.bray.1$p.global.freq
# 0.5346055
which(ldm.res.qcounts.TSNAs.bray.1$q.otu.freq[1,]<0.1)
# 2 3 8 16 Enteractino Brevi Oceano Lacto
ldm.res.qcounts.TSNAs.bray.1$VE.df.confounders
# 16
ldm.res.qcounts.TSNAs.bray.1$v.freq[,17]
# - - - +

######### check with no confounders
ldm.res.otu.nicotine.noconfounders<-ldm( otu ~ meta$Nicotine, freq.scale.only = TRUE, dist.method = "euclidean",
                                         n.perm.max=1000000, n.rej.stop=1000000, fdr.nominal=0.1, seed=101) 
ldm.res.otu.nicotine.noconfounders$p.global.freq
# 0.6391834
which(ldm.res.otu.nicotine.noconfounders$q.otu.freq[1,]<0.1)
# 16 Lactobacillus
ldm.res.otu.nicotine.noconfounders$VE.df.confounders
#
ldm.res.otu.nicotine.noconfounders$v.freq[,1]
# +

## clr
ldm.res.clr.nicotine.noconfounders<-ldm( clr ~ meta$Nicotine, scale.otu.table=FALSE, freq.scale.only = TRUE, 
                          n.perm.max=1000000, n.rej.stop=1000000, fdr.nominal=0.1, dist.method = "euclidean",seed=101)
ldm.res.clr.nicotine.noconfounders$p.global.freq
# 0.1472889
which(ldm.res.clr.nicotine.noconfounders$q.otu.freq[1,]<0.1)
# none
## qcounts
ldm.res.qcounts.nicotine.noconfounders<-ldm( qcounts ~ meta$Nicotine, scale.otu.table=FALSE, freq.scale.only = TRUE, 
                          n.perm.max=1000000, n.rej.stop=1000000, fdr.nominal=0.1, seed=101) 
ldm.res.qcounts.nicotine.noconfounders$p.global.freq
# 0.8483382
which(ldm.res.qcounts.nicotine.noconfounders$q.otu.freq[1,]<0.1)
# none
# euclidean qcounts
ldm.res.qcounts.nicotine.euclidean.noconfounders<-ldm( qcounts.scaled ~ meta$Nicotine, scale.otu.table=FALSE, freq.scale.only = TRUE, 
                          n.perm.max=1000000, n.rej.stop=1000000, fdr.nominal=0.1, dist.method = "euclidean",seed=101) 
ldm.res.qcounts.nicotine.euclidean.noconfounders$p.global.freq
# 0.8483382
which(ldm.res.qcounts.nicotine.euclidean.noconfounders$q.otu.freq[1,]<0.1)
# none

## TSNAs
ldm.res.otu.TSNAs.noconfounders<-ldm( otu ~ meta$TSNA_NNN_NNK_NNAL, freq.scale.only = TRUE, dist.method = "euclidean",
                                n.perm.max=1000000, n.rej.stop=1000000, fdr.nominal=0.1, seed=101)
ldm.res.otu.TSNAs.noconfounders$p.global.freq
# 0.02107698
which(ldm.res.otu.TSNAs.noconfounders$q.otu.freq[1,]<0.1)
# 1 2 3 4 5 7 8 9 10 11 13 16 17 18 19 Coryne Enteract Brevi Brachy Xantho Paeni Oceano Virgi Bacill Staphylo Atopo_2 Lacto Tetrageno_1 Weissella Tetrageno_2
## clr
ldm.res.clr.TSNAs.noconfounders<-ldm( clr ~ meta$TSNA_NNN_NNK_NNAL, scale.otu.table=FALSE, freq.scale.only = TRUE, 
                                n.perm.max=1000000, n.rej.stop=1000000, fdr.nominal=0.1, dist.method = "euclidean",seed=101)
ldm.res.clr.TSNAs.noconfounders$p.global.freq
# 9.99999e-07
which(ldm.res.clr.TSNAs.noconfounders$q.otu.freq[1,]<0.1)
# 1 2 3 4 5 6 7 8 9 10 11 12 14 15 16 17 18 19 All except Atopo_2
## qcounts
ldm.res.qcounts.TSNAs.noconfounders<-ldm( qcounts ~ meta$TSNA_NNN_NNK_NNAL, freq.scale.only = TRUE, 
                                n.perm.max=1000000, n.rej.stop=1000000, fdr.nominal=0.1, scale.otu.table=FALSE, seed=101)
ldm.res.qcounts.TSNAs.noconfounders$p.global.freq
# 0.1682288
which(ldm.res.qcounts.TSNAs.noconfounders$q.otu.freq[1,]<0.1)
# 1 2 3 4 5 7 8 9 11 13 15 16 17 18 Coryne Enteractino Brevi Brachy Xantho Paeni Oceano Virgi Staphy Atopo_2 Aero Lacto Tetrageno_1 Weissella
# euclidean qcounts
ldm.res.qcounts.TSNAs.euclidean.noconfounders<-ldm( qcounts.scaled ~ meta$TSNA_NNN_NNK_NNAL, freq.scale.only = TRUE, 
                               n.perm.max=1000000, n.rej.stop=1000000, fdr.nominal=0.1, scale.otu.table=FALSE, dist.method = "euclidean", seed=101)
ldm.res.qcounts.TSNAs.euclidean.noconfounders$p.global.freq
# 0.1682288
which(ldm.res.qcounts.TSNAs.euclidean.noconfounders$q.otu.freq[1,]<0.1)
# 1 2 3 4 5 7 8 9 11 13 15 16 17 18 Coryne Enteractino Brevi Brachy Xantho Paeni Oceano Virgibacillus Staphylo Atopo_2 Aero Lacto Tetrageno_1 Weissella

######## Test manufacturer in model with no confounders
## otu
ldm.res.otu.manufacturer<-ldm( otu ~ meta$Manufacturer, freq.scale.only = TRUE, dist.method = "euclidean",
                               n.perm.max=1000000, n.rej.stop=1000000, fdr.nominal=0.1, seed=101)
ldm.res.otu.manufacturer$p.global.freq
# 9.99999e-07
which(ldm.res.otu.manufacturer$q.otu.freq[,1]<0.1)
# 1 Coryne
ldm.res.otu.manufacturer$VE.df.confounders
# NULL
ldm.res.otu.manufacturer$v.freq[,1]
# +
## clr
ldm.res.clr.manufacturer<-ldm( clr ~ meta$Manufacturer, freq.scale.only = TRUE, scale.otu.table=FALSE, 
                               n.perm.max=1000000, n.rej.stop=1000000, fdr.nominal=0.1, dist.method = "euclidean",seed=101)
ldm.res.clr.manufacturer$p.global.freq
# 9.99999e-07
which(ldm.res.clr.manufacturer$q.otu.freq[,1]<0.1)
# 1 Coryne
ldm.res.clr.manufacturer$VE.df.confounders
# none
ldm.res.clr.manufacturer$v.freq[,1]
# -
## qcounts
ldm.res.qcounts.manufacturer<-ldm( qcounts ~ meta$Manufacturer, scale.otu.table=FALSE, freq.scale.only = TRUE, 
                                   n.perm.max=1000000, n.rej.stop=1000000, fdr.nominal=0.1, seed=101)
ldm.res.qcounts.manufacturer$p.global.freq
# 0.01939798
which(ldm.res.qcounts.manufacturer$q.otu.freq[,1]<0.1)
# 1 Coryne
# get df 
ldm.res.qcounts.manufacturer$VE.df.confounders
# NULL 
ldm.res.qcounts.manufacturer$v.freq[,1]
# +

# euclidean
ldm.res.qcounts.manufacturer.euclidean<-ldm( qcounts.scaled ~ meta$Manufacturer, scale.otu.table=FALSE, dist.method="euclidean", 
                            n.perm.max=1000000, n.rej.stop=1000000, fdr.nominal=0.1, freq.scale.only = TRUE, seed=101) 
ldm.res.qcounts.manufacturer.euclidean$p.global.freq
# 0.01939798
which(ldm.res.qcounts.manufacturer.euclidean$q.otu.freq[,1]<0.1)
# 1 Coryne
ldm.res.qcounts.manufacturer.euclidean$VE.df.confounders
# null
ldm.res.qcounts.manufacturer.euclidean$v.freq[,1]
# +

######### check flavor with no confounders
ldm.res.otu.flavor<-ldm( otu ~ meta$Flavor, freq.scale.only = TRUE, dist.method = "euclidean",
                         n.perm.max=1000000, n.rej.stop=1000000, fdr.nominal=0.1, seed=101)
ldm.res.otu.flavor$p.global.freq
# 0.8497602
which(ldm.res.otu.flavor$q.otu.freq[,1]<0.1)
# None
## clr
ldm.res.clr.flavor<-ldm( clr ~ meta$Flavor, scale.otu.table=FALSE, freq.scale.only = TRUE, dist.method = "euclidean",
                         n.perm.max=1000000, n.rej.stop=1000000, fdr.nominal=0.1, seed=101)
ldm.res.clr.flavor$p.global.freq
# 0.992885
which(ldm.res.clr.flavor$q.otu.freq[,1]<0.1)
# None
## qcounts
ldm.res.qcounts.flavor<-ldm( qcounts ~ meta$Flavor, scale.otu.table=FALSE, freq.scale.only = TRUE, 
                             n.perm.max=1000000, n.rej.stop=1000000, fdr.nominal=0.1, seed=101) 
ldm.res.qcounts.flavor$p.global.freq
# 0.9317171
which(ldm.res.qcounts.flavor$q.otu.freq[,1]<0.1)
# None
ldm.res.qcounts.flavor.euclidean<-ldm( qcounts.scaled ~ meta$Flavor, freq.scale.only = TRUE, dist.method = "euclidean",
                            n.perm.max=1000000, n.rej.stop=1000000, fdr.nominal=0.1, scale.otu.table=FALSE, seed=101)
ldm.res.qcounts.flavor.euclidean$p.global.freq
# 0.9317171
which(ldm.res.qcounts.flavor.euclidean$q.otu.freq[,1]<0.1)
# none

######### check flavor with manufacturer as confounder
ldm.res.otu.flavor.mfrconfounder<-ldm( otu|meta$Manufacturer ~ meta$Flavor, freq.scale.only = TRUE, dist.method = "euclidean",
                                       n.perm.max=1000000, n.rej.stop=1000000, fdr.nominal=0.1, seed=101)
ldm.res.otu.flavor.mfrconfounder$p.global.freq
# 0.1267229 warning standard deviation is zero
which(ldm.res.otu.flavor.mfrconfounder$q.otu.freq[,1]<0.1)
# None
## clr
ldm.res.clr.flavor.mfrconfounder<-ldm( clr|meta$Manufacturer ~ meta$Flavor, scale.otu.table=FALSE, freq.scale.only = TRUE, 
                                       n.perm.max=1000000, n.rej.stop=1000000, fdr.nominal=0.1, dist.method = "euclidean", seed=101)
ldm.res.clr.flavor.mfrconfounder$p.global.freq
# 0.2916397
which(ldm.res.clr.flavor.mfrconfounder$q.otu.freq[,1]<0.1)
#None

## qcounts
ldm.res.qcounts.flavor.mfrconfounder<-ldm( qcounts|meta$Manufacturer ~ meta$Flavor, freq.scale.only = TRUE,
                                           n.perm.max=1000000, n.rej.stop=1000000, fdr.nominal=0.1, scale.otu.table=FALSE, seed=101)
ldm.res.qcounts.flavor.mfrconfounder$p.global.freq
# 0.6071554
which(ldm.res.qcounts.flavor.mfrconfounder$q.otu.freq[,1]<0.1)
# None
# euclidean
ldm.res.qcounts.flavor.mfrconfounder.euclidean<-ldm( qcounts.scaled|meta$Manufacturer ~ meta$Flavor, freq.scale.only = TRUE, n.perm.max=1000000,
                                                     n.rej.stop=1000000, fdr.nominal=0.1, scale.otu.table=FALSE, dist.method = "euclidean",seed=101) 
ldm.res.qcounts.flavor.mfrconfounder.euclidean$p.global.freq
# 0.6071554
which(ldm.res.qcounts.flavor.mfrconfounder.euclidean$q.otu.freq[,1]<0.1)
# none

########## check with only Manufacturer as confounder
ldm.res.otu.nicotine.2<-ldm( otu|meta$Manufacturer ~ meta$Nicotine, freq.scale.only = TRUE, dist.method = "euclidean",
                             n.perm.max=1000000, n.rej.stop=1000000, fdr.nominal=0.1, seed=101)
ldm.res.otu.nicotine.2$p.global.freq
# 0.08120892
which(ldm.res.otu.nicotine.2$q.otu.freq[1,]<0.1)
# 1 2 3 4 11 13 16 Coryne Enteractino Brevi Brachy Staphylo Atopo_2 Lacto
ldm.res.otu.nicotine.2$VE.df.confounders
# 4
ldm.res.otu.nicotine.2$v.freq[,5]
# - - - - - - +
## clr
ldm.res.clr.nicotine.2<-ldm( clr|meta$Manufacturer ~ meta$Nicotine, scale.otu.table=FALSE, freq.scale.only = TRUE, 
                             n.perm.max=1000000, n.rej.stop=1000000, fdr.nominal=0.1, dist.method = "euclidean",seed=100)
ldm.res.clr.nicotine.2$p.global.freq
# 0.00989799 Significant
which(ldm.res.clr.nicotine.2$q.otu.freq[1,]<0.1)
# 1 9 14 Coryne Virgi Marinilacti
ldm.res.clr.nicotine.2$VE.df.confounders
# 4
ldm.res.clr.nicotine.2$v.freq[,5]
# + - -

## qcounts
ldm.res.qcounts.nicotine.2<-ldm( qcounts|meta$Manufacturer ~ meta$Nicotine, freq.scale.only = TRUE, scale.otu.table=FALSE, 
                                 n.perm.max=1000000, n.rej.stop=1000000, fdr.nominal=0.1, seed=102)
ldm.res.qcounts.nicotine.2$p.global.freq
# 0.2383358
which(ldm.res.qcounts.nicotine.2$q.otu.freq[1,]<0.1)
# 1 2 3 4 11 13 Coryne Enteractino Brevi Brachy Staphylo Atopo_2
ldm.res.qcounts.nicotine.2$VE.df.confounders
# 4
# get directionality
ldm.res.qcounts.nicotine.2$v.freq[,5]
# - - - - - -

## qcounts euclidean
ldm.res.qcounts.nicotine.euclidean.2<-ldm( qcounts.scaled|meta$Confounder ~ meta$Nicotine, dist.method="euclidean", scale.otu.table=FALSE, 
                                           n.perm.max=1000000, n.rej.stop=1000000, fdr.nominal=0.1, freq.scale.only = TRUE, seed=101)
ldm.res.qcounts.nicotine.euclidean.2$p.global.freq
# 0.6764873
which(ldm.res.qcounts.nicotine.euclidean.2$q.otu.freq[1,]<0.1)
# 1 4 5 Coryne Brachy Xantho
ldm.res.qcounts.nicotine.euclidean.2$VE.df.confounders
# 12
ldm.res.qcounts.nicotine.euclidean.2$v.freq[,13]
# - - -
### TSNAs with only Mfr as confounder
ldm.res.otu.TSNAs.2<-ldm( otu|meta$Manufacturer ~ meta$TSNA_NNN_NNK_NNAL, freq.scale.only = TRUE, dist.method = "euclidean", 
                          n.perm.max=1000000, n.rej.stop=1000000, fdr.nominal=0.1, seed=100)
ldm.res.otu.TSNAs.2$p.global.freq
# 0.05482795
which(ldm.res.otu.TSNAs.2$q.otu.freq[1,]<0.1)
# 1 3 4 10 11 16 Coryne Brevi Brachy Bacillus Staphylo Lacto 
ldm.res.otu.TSNAs.2$VE.df.confounders
# 4
ldm.res.otu.TSNAs.2$v.freq[,5]
# - - - - - +

ldm.res.otu.TSNAs.2.1<-ldm( otu|meta$Manufacturer ~ meta$TSNA_NNN_NNK_NNAL, freq.scale.only = TRUE, dist.method = "euclidean", 
                          n.perm.max=1000000, n.rej.stop=1000000, fdr.nominal=0.1, seed=101)
ldm.res.otu.TSNAs.2.1$p.global.freq
# 0.05459495
which(ldm.res.otu.TSNAs.2.1$q.otu.freq[1,]<0.1)
# 1 3 4 10 11 16 Coryne Brevi Brachy Bacillus Staphylo Lacto 
ldm.res.otu.TSNAs.2.1$VE.df.confounders
# 4
ldm.res.otu.TSNAs.2.1$v.freq[,5]
# - - - - - +

ldm.res.clr.TSNAs.2<-ldm( clr|meta$Manufacturer ~ meta$TSNA_NNN_NNK_NNAL, scale.otu.table=FALSE, freq.scale.only = TRUE, 
                          n.perm.max=1000000, n.rej.stop=1000000, fdr.nominal=0.1, dist.method = "euclidean", seed=100) 
ldm.res.clr.TSNAs.2$p.global.freq
# 0.02888497
which(ldm.res.clr.TSNAs.2$q.otu.freq[1,]<0.1)
# 1 9 Coryne Virgi
ldm.res.clr.TSNAs.2$VE.df.confounders
# 4
ldm.res.clr.TSNAs.2$v.freq[,5]
# + -

ldm.res.qcounts.TSNAs.2<-ldm( qcounts|meta$Manufacturer ~ meta$TSNA_NNN_NNK_NNAL, scale.otu.table=FALSE, 
                              n.perm.max=1000000, n.rej.stop=1000000, fdr.nominal=0.1, freq.scale.only = TRUE,  seed=103)
ldm.res.qcounts.TSNAs.2$p.global.freq
# 0.9292436
which(ldm.res.qcounts.TSNAs.2$q.otu.freq[1,]<0.1)
# None

ldm.res.qcounts.TSNAs.euclidean.2<-ldm( qcounts.scaled|meta$Manufacturer ~ meta$TSNA_NNN_NNK_NNAL, dist.method="euclidean", n.perm.max=1000000, 
                                        n.rej.stop=1000000, fdr.nominal=0.1, scale.otu.table=FALSE, freq.scale.only = TRUE, seed=102)
ldm.res.qcounts.TSNAs.euclidean.2$p.global.freq
# 0.9293611
which(ldm.res.qcounts.TSNAs.euclidean.2$q.otu.freq[1,]<0.1)
# none

ldm.res.qcounts.TSNAs.bray.2<-ldm( qcounts.scaled|meta$Manufacturer ~ meta$TSNA_NNN_NNK_NNAL, dist.method="bray", scale.otu.table=FALSE, 
                                   n.perm.max=1000000, n.rej.stop=1000000, fdr.nominal=0.1, freq.scale.only = TRUE, seed=103)
ldm.res.qcounts.TSNAs.bray.2$p.global.freq
# 0.9292436
which(ldm.res.qcounts.TSNAs.bray.2$q.otu.freq[1,]<0.1)
# None

####### test VEs

ldm.model.otu.ve <- ldm( otu ~ meta$Manufacturer + meta$Flavor + meta$TSNA_NNN_NNK_NNAL + meta$Moisture + meta$pH + meta$Nicotine, 
                         n.perm.max=1000000, n.rej.stop=1000000, fdr.nominal=0.1, freq.scale.only = TRUE, dist.method = "euclidean", seed=101)
ldm.model.otu.ve$p.global.freq
# 9.999990e-07 1.104239e-01 3.031897e-02 6.470894e-01 4.206026e-01 3.621281e-01
ldm.model.otu.ve.sumVE.freq<-sum(ldm.model.otu.ve$VE.global.freq.submodels)
models.percents.otu.ve<-ldm.model.otu.ve$VE.global.freq.submodels/ldm.model.otu.ve.sumVE.freq
print(models.percents.otu.ve)
# 0.875135146 0.068836065 0.036990690 0.003615579 0.006996224 0.008426296

ldm.model.clr.ve <- ldm( clr ~ meta$Manufacturer + meta$Flavor + meta$TSNA_NNN_NNK_NNAL + meta$Moisture + meta$pH + meta$Nicotine, 
                         n.perm.max=1000000, n.rej.stop=1000000, fdr.nominal=0.1, scale.otu.table = FALSE, freq.scale.only = TRUE, dist.method = "euclidean",seed=101)
ldm.model.clr.ve$p.global.freq
# 9.999990e-07 1.504098e-01 6.435994e-03 3.274527e-01 9.739690e-02 9.239491e-02
ldm.model.clr.ve.sumVE.freq<-sum(ldm.model.clr.ve$VE.global.freq.submodels)
models.percents.clr.ve<-ldm.model.clr.ve$VE.global.freq.submodels/ldm.model.clr.ve.sumVE.freq
print(models.percents.clr.ve)
# 0.88097818 0.04827118 0.02850993 0.01038713 0.01589709 0.01595649

ldm.model.qcounts.ve <- ldm( qcounts.scaled ~ meta$Manufacturer + meta$Flavor + meta$TSNA_NNN_NNK_NNAL + meta$Moisture + meta$pH + meta$Nicotine, 
                             n.perm.max=1000000, n.rej.stop=1000000, fdr.nominal=0.1, freq.scale.only = TRUE, scale.otu.table=FALSE, dist.method = "euclidean",seed=101)
ldm.model.qcounts.ve$p.global.freq
# 0.02857897 0.63188137 0.87793662 0.18491882 0.59715540 0.52537197
ldm.model.qcounts.ve.sumVE.freq<-sum(ldm.model.qcounts.ve$VE.global.freq.submodels)
models.percents.qcounts.ve<-ldm.model.qcounts.ve$VE.global.freq.submodels/ldm.model.qcounts.ve.sumVE.freq
print(models.percents.qcounts.ve)
# 0.687583361 0.153266025 0.006756343 0.097224961 0.025138297 0.030031013

########## test with confounder
ldm.model.otu.ve.confounder<-ldm( otu|meta$Confounder ~ meta$TSNA_NNN_NNK_NNAL + meta$Moisture + meta$pH + meta$Nicotine, 
                                  n.perm.max=1000000, n.rej.stop=1000000, fdr.nominal=0.1, freq.scale.only = TRUE, dist.method = "euclidean", seed=101)
ldm.model.otu.ve.confounder$p.global.freq
# 0.1214889 0.6269504 0.3020212 0.4264846
ldm.model.otu.ve.confounder.sumVE.freq<-sum(ldm.model.otu.ve.confounder$VE.global.freq.submodels)
models.percents.otu.ve.confounder<-ldm.model.otu.ve.confounder$VE.global.freq.submodels/ldm.model.otu.ve.confounder.sumVE.freq
print(models.percents.otu.ve.confounder)
# 0.50099525 0.08099101 0.24816241 0.16985133
## clr
ldm.model.clr.ve.confounder<-ldm( clr|meta$Confounder ~ meta$TSNA_NNN_NNK_NNAL + meta$Moisture + meta$pH + meta$Nicotine, 
                 n.perm.max=1000000, n.rej.stop=1000000, fdr.nominal=0.1, freq.scale.only = TRUE, scale.otu.table=FALSE, dist.method = "euclidean",seed=101)
ldm.model.clr.ve.confounder$p.global.freq
# 0.02607997 0.16567583 0.43003957 0.22009278
ldm.model.clr.ve.confounder.sumVE.freq<-sum(ldm.model.clr.ve.confounder$VE.global.freq.submodels)
models.percents.clr.ve.confounder<-ldm.model.clr.ve.confounder$VE.global.freq.submodels/ldm.model.clr.ve.confounder.sumVE.freq
print(models.percents.clr.ve.confounder)
# 0.4050404 0.2389673 0.1481156 0.2078766
## qcounts
ldm.model.qcounts.ve.confounder<-ldm( qcounts.scaled|meta$Confounder ~ meta$TSNA_NNN_NNK_NNAL + meta$Moisture + meta$pH + meta$Nicotine, dist.method = "euclidean",
                      n.perm.max=1000000, n.rej.stop=1000000, fdr.nominal=0.1, freq.scale.only = TRUE, scale.otu.table=FALSE, seed=101)
ldm.model.qcounts.ve.confounder$p.global.freq
# 0.6052204 0.7163153 0.4164341 0.6553143
ldm.model.qcounts.ve.confounder.sumVE.freq<-sum(ldm.model.qcounts.ve.confounder$VE.global.freq.submodels)
models.percents.qcounts.ve.confounder<-ldm.model.qcounts.ve.confounder$VE.global.freq.submodels/ldm.model.qcounts.ve.confounder.sumVE.freq
print(models.percents.qcounts.ve.confounder)
# 0.2142930 0.1268645 0.4645752 0.1942673

## add in flavor to model
ldm.model.otu.ve.confounder.2<-ldm( otu|meta$Manufacturer ~ meta$TSNA_NNN_NNK_NNAL + meta$Flavor + meta$Moisture + meta$pH + meta$Nicotine,
                          n.perm.max=1000000, n.rej.stop=1000000, fdr.nominal=0.1, freq.scale.only = TRUE, dist.method = "euclidean",seed=101)
ldm.model.otu.ve.confounder.2$p.global.freq
# 0.04222496 0.08797541 0.64708935 0.42060258 0.36212814
ldm.model.otu.ve.confounder.2.sumVE.freq<-sum(ldm.model.otu.ve.confounder.2$VE.global.freq.submodels)
models.percents.otu.ve.confounder.2<-ldm.model.otu.ve.confounder.2$VE.global.freq.submodels/ldm.model.otu.ve.confounder.2.sumVE.freq
print(models.percents.otu.ve.confounder.2)
# 0.26360649 0.58392386 0.02895594 0.05603037 0.06748333

## clr
ldm.model.clr.ve.confounder.2<-ldm( clr|meta$Manufacturer ~ meta$TSNA_NNN_NNK_NNAL + meta$Flavor + meta$Moisture + meta$pH + meta$Nicotine, 
                n.perm.max=1000000, n.rej.stop=1000000, fdr.nominal=0.1, scale.otu.table=FALSE, freq.scale.only = TRUE, dist.method = "euclidean",seed=101)
ldm.model.clr.ve.confounder.2$p.global.freq
# 0.01493849 0.08880391 0.32745267 0.09739690 0.09239491
ldm.model.clr.ve.confounder.2.sumVE.freq<-sum(ldm.model.clr.ve.confounder.2$VE.global.freq.submodels)
models.percents.clr.ve.confounder.2<-ldm.model.clr.ve.confounder.2$VE.global.freq.submodels/ldm.model.clr.ve.confounder.2.sumVE.freq
print(models.percents.clr.ve.confounder.2)
# 0.20521978 0.43988134 0.08727084 0.13356448 0.13406356

## qcounts
ldm.model.qcounts.ve.confounder.2<-ldm( qcounts|meta$Manufacturer ~ meta$TSNA_NNN_NNK_NNAL + meta$Flavor + meta$Moisture + meta$pH + meta$Nicotine,
                      n.perm.max=1000000, n.rej.stop=1000000, fdr.nominal=0.1, freq.scale.only = TRUE, scale.otu.table=FALSE, seed=101)
ldm.model.qcounts.ve.confounder.2$p.global.freq
# 0.9091406 0.6300874 0.1849188 0.5971554 0.5253720
ldm.model.qcounts.ve.confounder.2.sumVE.freq<-sum(ldm.model.qcounts.ve.confounder.2$VE.global.freq.submodels)
models.percents.qcounts.ve.confounder.2<-ldm.model.qcounts.ve.confounder.2$VE.global.freq.submodels/ldm.model.qcounts.ve.confounder.2.sumVE.freq
print(models.percents.qcounts.ve.confounder.2)
# 0.01805815 0.49415006 0.31120289 0.08046401 0.09612489

# switch order of Flavor and Manufacturer to check if much different
ldm.model.otu.ve.confounder.3<-ldm( otu|meta$Manufacturer ~ meta$Flavor + meta$TSNA_NNN_NNK_NNAL +  meta$Moisture + meta$pH + meta$Nicotine, 
                    n.perm.max=1000000, n.rej.stop=1000000, fdr.nominal=0.1, freq.scale.only = TRUE, dist.method = "euclidean",seed=101)
ldm.model.otu.ve.confounder.3$p.global.freq
# 0.11042389 0.03031897 0.64708935 0.42060258 0.36212814
ldm.model.otu.ve.confounder.3.sumVE.freq<-sum(ldm.model.otu.ve.confounder.3$VE.global.freq.submodels)
models.percents.otu.ve.confounder.3<-ldm.model.otu.ve.confounder.3$VE.global.freq.submodels/ldm.model.otu.ve.confounder.3.sumVE.freq
print(models.percents.otu.ve.confounder.3)
# 0.55128455 0.29624581 0.02895594 0.05603037 0.06748333

################################ ASC
# American Snuff Co
ASC.meta<-read.csv('MACS-sample-metadata_nomock_chem_01262022_ASCsubset.tsv', sep='\t', stringsAsFactors = TRUE)
# ASC.meta is data.frame 7samplesx19
#tobacco.otu.tab.ASC<-which(tobacco.otu.tab)
tobacco.otu.ASC<-read.csv("MACS_otus_genus_07282020_taxa_transposed_ASCsubset.csv", header=TRUE, sep=",") # data frame 7 x 61 OTUs+1 with row names
rows.ASC<-tobacco.otu.ASC[,1]
tobacco.otu.ASC<-tobacco.otu.ASC[,2:62] # remove sample names
row.names(tobacco.otu.ASC)<-rows.ASC
tobacco.otu.tab.ASC<-as.data.frame(tobacco.otu.ASC) # 7 x 61 OTUs
tob_otu_presence.ASC = which(colSums(tobacco.otu.tab.ASC>0)>=3)
tobacco.otu.tab.ASC = tobacco.otu.tab.ASC[,tob_otu_presence.ASC] # now 7 x 14 OTUs
qpcr.ASC<-read.csv("bacterial_load_qPCR_numbers_01202022_ASCsubset.csv", header=TRUE) # dataframe 7x2
# Is flavor significant?
fit.ASC.flavor<-ldm(tobacco.otu.tab.ASC~ASC.meta$Flavor, n.perm.max=100000, n.rej.stop=100000, fdr.nominal=0.1, dist.method="euclidean"
                    , seed=101)
fit.ASC.flavor$p.global.freq
# 0.5369046
which(fit.ASC.flavor$q.otu.omni[,1]<0.1)
# none

# fit.ASC.1 uses flavor as confounder, looking at TSNAs
fit.ASC.1<-ldm(tobacco.otu.tab.ASC|ASC.meta$Flavor~ASC.meta$TSNA_NNN_NNK_NNAL, n.perm.max=100000, n.rej.stop=100000, fdr.nominal=0.1,
           dist.method="euclidean", seed=101)
which(fit.ASC.1$q.otu.omni[,1]<0.1)
## 1 Corynebacterium
fit.ASC.1$p.global.omni
## 0.03696963
fit.ASC.1$p.global.freq
## 0.04632954
fit.ASC.1$VE.df.confounders
# 3
fit.ASC.1$v.freq[,4]
# +

rownames(qpcr.ASC) <- qpcr.ASC[,1]   # assign first column of otu to rownames
qpcr.ASC <- qpcr.ASC[,-1]  # take out first row containing row names -- qpcr is now list of 7 num
lib.sizes.ASC=rowSums(tobacco.otu.tab.ASC)  # count library sizes
prev.ASC=1/lib.sizes.ASC*tobacco.otu.tab.ASC               #  prev has otu table of relative abundances
qcounts.ASC=qpcr.ASC*prev.ASC                  #  qcounts 7 x 14 data frame
# has otu table in counts format with library sizes proportional to qpcr counts of 16s

#rowSums( qcounts ) - qpcr         #if desired, confirm that total counts are equal to values in qpcr, for each sample.


##### now test using qcounts data
qcounts.ASC.scaled=qcounts.ASC/max(qcounts.ASC)
fit.ASC.qcounts<-ldm(qcounts.ASC.scaled|ASC.meta$Flavor~ASC.meta$TSNA_NNN_NNK_NNAL, dist.method="euclidean", n.perm.max=100000, 
                     n.rej.stop=100000, fdr.nominal=0.1, scale.otu.table=FALSE, freq.scale.only=TRUE, seed=101)
which(fit.ASC.qcounts$q.otu.freq[1,]<0.1)
# 13 Lactobacillus
fit.ASC.qcounts$p.global.freq
# 0.2274077
fit.ASC.qcounts$VE.df.confounders
# 3
fit.ASC.qcounts$v.freq[,4]
# -

# test flavor again using qcounts.scaled
fit.ASC.flavor.qcounts<-ldm(qcounts.ASC.scaled~ASC.meta$Flavor, dist.method="euclidean", n.perm.max=100000, 
                            n.rej.stop=100000, fdr.nominal=0.1, scale.otu.table=FALSE, freq.scale.only=TRUE, seed=101)
fit.ASC.flavor.qcounts$p.global.freq
# 0.1291887

## clr
# define otu.tab.nozero
otu.tab.ASC.nozero<-tobacco.otu.tab.ASC
# change 0s to 1s
otu.tab.ASC.nozero[otu.tab.ASC.nozero==0]=1
# define clr
otu.tab.ASC.nozero.clr<-clr(otu.tab.ASC.nozero)

fit.ASC.clr<-ldm(otu.tab.ASC.nozero.clr~ASC.meta$TSNA_NNN_NNK_NNAL, dist.method="euclidean", n.perm.max=100000, 
                     n.rej.stop=100000, fdr.nominal=0.1, scale.otu.table=FALSE, freq.scale.only=TRUE, seed=101)
fit.ASC.clr$p.global.freq
# 0.004259957
which(fit.ASC.clr$q.otu.freq[1,]<0.1)
# 3 5 7 12 13 Brevi Brachy Oceano Marinilacti Lacto
fit.ASC.clr$VE.df.confounders
# NULL
fit.ASC.clr$v.freq[,1]
# + + + - -

fit.ASC.clr.flavor<-ldm(otu.tab.ASC.nozero.clr|ASC.meta$Flavor~ASC.meta$TSNA_NNN_NNK_NNAL, dist.method="euclidean", n.perm.max=100000, 
                 n.rej.stop=100000, fdr.nominal=0.1, scale.otu.table=FALSE, freq.scale.only=TRUE, seed=101)
fit.ASC.clr.flavor$p.global.freq
# 0.03744963
which(fit.ASC.clr.flavor$q.otu.freq[1,]<0.1)
# none

##### test using qcounts data with no confounders
fit.ASC.qcounts.noconfounders<-ldm(qcounts.ASC.scaled~ASC.meta$TSNA_NNN_NNK_NNAL, dist.method="euclidean", n.perm.max=100000, 
                     n.rej.stop=100000, fdr.nominal=0.1, scale.otu.table=FALSE, freq.scale.only=TRUE, seed=101)
which(fit.ASC.qcounts.noconfounders$q.otu.freq[1,]<0.1)
# 12 Marinilactibacillus
fit.ASC.qcounts.noconfounders$p.global.freq
# 0.3570264
fit.ASC.qcounts.noconfounders$VE.df.confounders
# Null
fit.ASC.qcounts.noconfounders$v.freq[,1]
# -

####################tree plot

#from older version
# physeq_Genus<-tax_glom(otu, "Genus")
# plot_tree(physeq_Genus, color="Manufacturer", text.size=3,method="sampledodge",ladderize="TRUE", label.tips="Genus", size="abundance", sizebase=2,base.spacing = 0.06, plot.margin=0.2)

# ########################################################### 

# USSTC
USSTC.meta<-read.csv('MACS-sample-metadata_nomock_chem_01262022_USSTCsubset.tsv', sep='\t', stringsAsFactors = TRUE)
# USSTC.meta is data.frame 7samplesx19
#tobacco.otu.tab.ASC<-which(tobacco.otu.tab)
tobacco.otu.USSTC<-read.csv("otu_export_1_01252022_taxa_USSTCsubset.csv", header=TRUE, sep=",") # data frame 31 x 17, 
otu.USSTC<-t(tobacco.otu.USSTC[,-1])
cols.USSTC<-tobacco.otu.USSTC[,1]
colnames(otu.USSTC)<-cols.USSTC # otu.USSTC now 16 x 31 with col names
tob_otu_presence.USSTC = which(colSums(otu.USSTC>0)>=3) # different from full data set
otu.USSTC = otu.USSTC[,tob_otu_presence.USSTC] # otu.USSTC is data frame  16 x 16 OTUs
qpcr.USSTC<-read.csv("bacterial_load_qPCR_numbers_01202022_USSTCsubset.csv", header=TRUE) # dataframe 7x2
# fit.USSTC.otu uses flavor as confounder, looking at TSNAs
fit.USSTC.otu<-ldm(otu.USSTC|USSTC.meta$Flavor~USSTC.meta$TSNA_NNN_NNK_NNAL, n.perm.max=1000000, n.rej.stop=1000000, fdr.nominal=0.1,
               dist.method="euclidean", seed=101)
which(fit.USSTC.otu$q.otu.omni[,1]<0.1)
# none 
fit.USSTC.otu$p.global.omni
# 0.7522592
fit.USSTC.otu$p.global.freq
# 0.7018163
rownames(qpcr.USSTC) <- qpcr.USSTC[,1]   # assign first column of otu to rownames
qpcr.USSTC <- qpcr.USSTC[,-1]  # take out first row containing row names -- qpcr is now list of 7 num
lib.sizes.USSTC=rowSums(otu.USSTC)  # count library sizes
prev.USSTC=1/lib.sizes.USSTC*otu.USSTC               #  prev has otu table of relative abundances
qcounts.USSTC=qpcr.USSTC*prev.USSTC                  #  qcounts 7 x 10 data frame
# has otu table in counts format with library sizes proportional to qpcr counts of 16s

#rowSums( qcounts ) - qpcr         #if desired, confirm that total counts are equal to values in qpcr, for each sample.

qcounts.USSTC.scaled=qcounts.USSTC/max(qcounts.USSTC)
##### now test using qcounts data
fit.USSTC.qcounts<-ldm(qcounts.USSTC.scaled|USSTC.meta$Flavor~USSTC.meta$TSNA_NNN_NNK_NNAL, dist.method="euclidean", n.perm.max=1000000, 
                n.rej.stop=1000000, fdr.nominal=0.1, scale.otu.table=FALSE, freq.scale.only=TRUE, seed=101)
which(fit.USSTC.qcounts$q.otu.freq[1,]<0.1)
# none
fit.USSTC.qcounts$p.global.freq
# 0.965228

## clr
# define otu.tab.nozero
otu.USSTC.nozero<-otu.USSTC
# change 0s to 1s
otu.USSTC.nozero[otu.USSTC.nozero==0]=1
# define clr
otu.USSTC.nozero.clr<-clr(otu.USSTC.nozero)

fit.USSTC.clr<-ldm(otu.USSTC.nozero.clr~USSTC.meta$TSNA_NNN_NNK_NNAL, dist.method="euclidean", n.perm.max=100000, 
                 n.rej.stop=100000, fdr.nominal=0.1, scale.otu.table=FALSE, freq.scale.only=TRUE, seed=101)
fit.USSTC.clr$p.global.freq
# 0.9726603
which(fit.USSTC.clr$q.otu.freq[1,]<0.1)
# none


fit.USSTC.clr.flavor<-ldm(otu.USSTC.nozero.clr|USSTC.meta$Flavor~USSTC.meta$TSNA_NNN_NNK_NNAL, dist.method="euclidean", n.perm.max=100000, 
                   n.rej.stop=100000, fdr.nominal=0.1, scale.otu.table=FALSE, freq.scale.only=TRUE, seed=101)
fit.USSTC.clr.flavor$p.global.freq
# 0.5553944
which(fit.USSTC.clr.flavor$q.otu.freq[1,]<0.1)
# none

#########################
# Pinkerton
Pinkerton.meta<-read.csv('MACS-sample-metadata_nomock_chem_01262022_PinkertonSubset.tsv', sep='\t', stringsAsFactors = TRUE)
# Pinkerton.meta is data.frame 9 samplesx19 variables
tobacco.otu.Pinkerton<-read.csv("otu_export_1_01252022_taxa_PinkertonSubset.csv", header=TRUE, sep=",") # data frame 9 x 11
otu.Pinkerton<-t(tobacco.otu.Pinkerton[,-1])
cols.Pinkerton<-tobacco.otu.Pinkerton[,1]
colnames(otu.Pinkerton)<-cols.Pinkerton # otu.Pinkerton now 16 x 16 with col names
tob_otu_presence.Pinkerton = which(colSums(otu.Pinkerton>0)>=3) # different from full data set
otu.Pinkerton = otu.Pinkerton[,tob_otu_presence.Pinkerton] # otu.Pinkerton is data frame  10 x 7 OTUs
qpcr.Pinkerton<-read.csv("bacterial_load_qPCR_numbers_01202022_Pinkertonsubset.csv", header=TRUE) # dataframe 9x2
# fit.Pinkerton.otu uses flavor as confounder, looking at TSNAs
fit.Pinkerton.otu<-ldm(otu.Pinkerton|Pinkerton.meta$Flavor~Pinkerton.meta$TSNA_NNN_NNK_NNAL, n.perm.max=1000000, n.rej.stop=1000000, fdr.nominal=0.1,
                   dist.method="euclidean", seed=101)
which(fit.Pinkerton.otu$q.otu.omni[,1]<0.1)
# none
fit.Pinkerton.otu$p.global.omni
# 0.4296581
fit.Pinkerton.otu$p.global.freq
# 0.4087481
rownames(qpcr.Pinkerton) <- qpcr.Pinkerton[,1]   # assign first column of otu to rownames
qpcr.Pinkerton <- qpcr.Pinkerton[,-1]  # take out first row containing row names -- qpcr is now list of 9 num
lib.sizes.Pinkerton=rowSums(otu.Pinkerton)  # count library sizes
prev.Pinkerton=1/lib.sizes.Pinkerton*otu.Pinkerton               #  prev has otu table of relative abundances
qcounts.Pinkerton=qpcr.Pinkerton*prev.Pinkerton                  #  qcounts 9 x 6 data frame
# has otu table in counts format with library sizes proportional to qpcr counts of 16s

#rowSums( qcounts ) - qpcr         #if desired, confirm that total counts are equal to values in qpcr, for each sample.

qcounts.Pinkerton.scaled=qcounts.Pinkerton/max(qcounts.Pinkerton)
##### now test using qcounts data
fit.Pinkerton.qcounts<-ldm(qcounts.Pinkerton.scaled|Pinkerton.meta$Flavor~Pinkerton.meta$TSNA_NNN_NNK_NNAL, dist.method="euclidean", n.perm.max=1000000, 
                       n.rej.stop=1000000, fdr.nominal=0.1, scale.otu.table=FALSE, freq.scale.only=TRUE, seed=101)
which(fit.Pinkerton.qcounts$q.otu.freq[1,]<0.1)
# none
fit.Pinkerton.qcounts$p.global.freq
# 0.3266502

## clr
# define otu.tab.nozero
otu.Pinkerton.nozero<-otu.Pinkerton
# change 0s to 1s
otu.Pinkerton.nozero[otu.Pinkerton.nozero==0]=1
# define clr
otu.Pinkerton.nozero.clr<-clr(otu.Pinkerton.nozero)

fit.Pinkerton.clr<-ldm(otu.Pinkerton.nozero.clr~Pinkerton.meta$TSNA_NNN_NNK_NNAL, dist.method="euclidean", n.perm.max=100000, 
                   n.rej.stop=100000, fdr.nominal=0.1, scale.otu.table=FALSE, freq.scale.only=TRUE, seed=101)
fit.Pinkerton.clr$p.global.freq
# 0.1220088
which(fit.Pinkerton.clr$q.otu.freq[1,]<0.1)
# none

fit.Pinkerton.clr.flavor<-ldm(otu.Pinkerton.nozero.clr|Pinkerton.meta$Flavor~Pinkerton.meta$TSNA_NNN_NNK_NNAL, dist.method="euclidean", n.perm.max=100000, 
                       n.rej.stop=100000, fdr.nominal=0.1, scale.otu.table=FALSE, freq.scale.only=TRUE, seed=101)
fit.Pinkerton.clr.flavor$p.global.freq
# 0.103309
which(fit.Pinkerton.clr.flavor$q.otu.freq[1,]<0.1)
# none
