# Supplementary material for: Associations between microbial communities and key chemical constituents in U.S. domestic moist snuff
Source: PLoS One. 2022 May 4;17(5):e0267104. doi: 10.1371/journal.pone.0267104 (PMC9067656; doi:10.1371/journal.pone.0267104)
Supplement: S4 File — (XLSX) [file pone.0267104.s008.xlsx]

## Sheet: S1_Table_RNA_extraction_results
				0.5g
Product	TP No.	ID	Replicate	Weight	RNA conc. (ng/ul)
Skoal LC Classic	TP0197-0002-0016	MS27	1	0.5068	47		below assay minimum of 5ng/ul
Skoal LC Classic	TP0197-0002-0016	MS27	2	0.49534	42.4
Skoal LC Classic	TP0197-0002-0016	MS27	3	0.51102	44.4
Skoal LC Wintergreen	TP0515-0008-0036	MS30	1	0.51378	2.95
Skoal LC Wintergreen	TP0515-0008-0036	MS30	2	0.50403	13.2
Skoal LC Wintergreen	TP0515-0008-0036	MS30	3	0.50191	22.4
Longhorn LC Natural	TP0589-0002-0006	MS18	1	0.50787	8.89
Longhorn LC Natural	TP0589-0002-0006	MS18	2	0.51407	5.12
Longhorn LC Natural	TP0589-0002-0006	MS18	3	0.49352	8.32
Longhorn LC Wintergreen	TP0425-0003-0011	MS20	1	0.49977	33.8
Longhorn LC Wintergreen	TP0425-0003-0011	MS20	2	0.50024	7.52
Longhorn LC Wintergreen	TP0425-0003-0011	MS20	3	0.50676	40.4
Grizzly LC Premium Natural	TP0424-0003-0011	MS07	1	0.50602	3.92
Grizzly LC Premium Natural	TP0424-0003-0011	MS07	2	0.50494	5.36
Grizzly LC Premium Natural	TP0424-0003-0011	MS07	3	0.50643	5.85
Grizzly LC Wintergreen	TP0420-0003-0011	MS08	1	0.4971	2.65
Grizzly LC Wintergreen	TP0420-0003-0011	MS08	2	0.50572	2.81
Grizzly LC Wintergreen	TP0420-0003-0011	MS08	3	0.5014	0
Kayak Big Value LC Straight	TP0590-0002-0006	MS13	1	0.49502	86
Kayak Big Value LC Straight	TP0590-0002-0006	MS13	2	0.50809	76
Kayak Big Value LC Straight	TP0590-0002-0006	MS13	3	0.5048	0
Kayak Big Value LC Wintergreen	TP0591-0002-0006	MS14	1	0.49906	26.8
Kayak Big Value LC Wintergreen	TP0591-0002-0006	MS14	2	0.49704	23.9
Kayak Big Value LC Wintergreen	TP0591-0002-0006	MS14	3	0.50632	28.5
				mean	22.4246
				median	11.045
				stdev	23.7438
				%RSD	105.883

## Sheet: S2_Table_DNA_Extractions
Product	ID	Treatment	DNA conc
Skoal LC Classic	MS27	None	1.49
Skoal LC Classic	MS27	None	4.16
Skoal LC Classic	MS27	None	1.96
Skoal LC Classic	MS27	Enzymes	12.7
Skoal LC Classic	MS27	Enzymes	14.8
Skoal LC Classic	MS27	Enzymes	8.59
Skoal LC Classic	MS27	LifeGuard	12.5
Skoal LC Classic	MS27	LifeGuard	14.3
Skoal LC Classic	MS27	LifeGuard	13.2
Skoal LC Classic	MS27	RNAProtect	11.8
Skoal LC Classic	MS27	RNAProtect	13.3
Skoal LC Classic	MS27	RNAProtect	14.2
Skoal LC Wintergreen	MS30	None	12.1
Skoal LC Wintergreen	MS30	None	6.65
Skoal LC Wintergreen	MS30	None	4.6
Skoal LC Wintergreen	MS30	Enzymes	10.5
Skoal LC Wintergreen	MS30	Enzymes	2.81
Skoal LC Wintergreen	MS30	Enzymes	13.4
Skoal LC Wintergreen	MS30	LifeGuard	1.35
Skoal LC Wintergreen	MS30	LifeGuard	2.26
Skoal LC Wintergreen	MS30	LifeGuard	1.69
Skoal LC Wintergreen	MS30	RNAProtect	12.2
Skoal LC Wintergreen	MS30	RNAProtect	12
Skoal LC Wintergreen	MS30	RNAProtect	7.98
Longhorn LC Natural	MS18	None	2.27
Longhorn LC Natural	MS18	None	2.5
Longhorn LC Natural	MS18	None	13.4
Longhorn LC Natural	MS18	Enzymes	1.68
Longhorn LC Natural	MS18	Enzymes	8.01
Longhorn LC Natural	MS18	Enzymes	3.49
Longhorn LC Natural	MS18	LifeGuard	1.22
Longhorn LC Natural	MS18	LifeGuard	1.04
Longhorn LC Natural	MS18	LifeGuard	1.5
Longhorn LC Natural	MS18	RNAProtect	1.21
Longhorn LC Natural	MS18	RNAProtect	2
Longhorn LC Natural	MS18	RNAProtect	1.51
Longhorn LC Wintergreen	MS20	None	13.1
Longhorn LC Wintergreen	MS20	None	6.69
Longhorn LC Wintergreen	MS20	None	13.9
Longhorn LC Wintergreen	MS20	Enzymes	3.29
Longhorn LC Wintergreen	MS20	Enzymes	4.47
Longhorn LC Wintergreen	MS20	Enzymes	6.56
Longhorn LC Wintergreen	MS20	LifeGuard	29.2
Longhorn LC Wintergreen	MS20	LifeGuard	22
Longhorn LC Wintergreen	MS20	LifeGuard	22.2
Longhorn LC Wintergreen	MS20	RNAProtect	6.46
Longhorn LC Wintergreen	MS20	RNAProtect	1.25
Longhorn LC Wintergreen	MS20	RNAProtect	6.3
Grizzly LC Premium Natural	MS07	None	21.3
Grizzly LC Premium Natural	MS07	None	9.62
Grizzly LC Premium Natural	MS07	None	13
Grizzly LC Premium Natural	MS07	Enzymes	18.5
Grizzly LC Premium Natural	MS07	Enzymes	18
Grizzly LC Premium Natural	MS07	Enzymes	17.3
Grizzly LC Premium Natural	MS07	LifeGuard	2.1
Grizzly LC Premium Natural	MS07	LifeGuard	4.02
Grizzly LC Premium Natural	MS07	LifeGuard	18.5
Grizzly LC Premium Natural	MS07	RNAProtect	21.4
Grizzly LC Premium Natural	MS07	RNAProtect	20.2
Grizzly LC Premium Natural	MS07	RNAProtect	24
Grizzly LC Wintergreen	MS08	None	3.64
Grizzly LC Wintergreen	MS08	None	4.58
Grizzly LC Wintergreen	MS08	None	3.01
Grizzly LC Wintergreen	MS08	Enzymes	10.4
Grizzly LC Wintergreen	MS08	Enzymes	8.26
Grizzly LC Wintergreen	MS08	Enzymes	11.7
Grizzly LC Wintergreen	MS08	LifeGuard	5.86
Grizzly LC Wintergreen	MS08	LifeGuard	8.66
Grizzly LC Wintergreen	MS08	LifeGuard	5.38
Grizzly LC Wintergreen	MS08	RNAProtect	6.98
Grizzly LC Wintergreen	MS08	RNAProtect	4.61
Grizzly LC Wintergreen	MS08	RNAProtect	3.1
Kayak Big Value LC Straight	MS13	None	5.66
Kayak Big Value LC Straight	MS13	None	12.1
Kayak Big Value LC Straight	MS13	None	16.2
Kayak Big Value LC Straight	MS13	Enzymes	17.4
Kayak Big Value LC Straight	MS13	Enzymes	13.4
Kayak Big Value LC Straight	MS13	Enzymes	9.24
Kayak Big Value LC Straight	MS13	LifeGuard	19.7
Kayak Big Value LC Straight	MS13	LifeGuard	18.5
Kayak Big Value LC Straight	MS13	LifeGuard	19.1
Kayak Big Value LC Straight	MS13	RNAProtect	9.78
Kayak Big Value LC Straight	MS13	RNAProtect	8.54
Kayak Big Value LC Straight	MS13	RNAProtect	4.85
Kayak Big Value LC Wintergreen	MS14	None	3.57
Kayak Big Value LC Wintergreen	MS14	None	4.01
Kayak Big Value LC Wintergreen	MS14	None	4.42
Kayak Big Value LC Wintergreen	MS14	Enzymes	1.61
Kayak Big Value LC Wintergreen	MS14	Enzymes	1.63
Kayak Big Value LC Wintergreen	MS14	Enzymes	1.89
Kayak Big Value LC Wintergreen	MS14	LifeGuard	6.31
Kayak Big Value LC Wintergreen	MS14	LifeGuard	7.77
Kayak Big Value LC Wintergreen	MS14	LifeGuard	6.16
Kayak Big Value LC Wintergreen	MS14	RNAProtect	5.03
Kayak Big Value LC Wintergreen	MS14	RNAProtect	3.97
Kayak Big Value LC Wintergreen	MS14	RNAProtect	6.06

## Sheet: S3_Table_PrimersUsedInStudy
Primer Name	Final Primer
518F_f1	TCGTCGGCAGCGTCAGATGTGTATAAGAGACAGNNNNNNNNGACCAGCAGCYGCGGTAA
518F_f2	TCGTCGGCAGCGTCAGATGTGTATAAGAGACAGNNNNTNNNNGACCAGCAGCYGCGGTAA
518F_f3	TCGTCGGCAGCGTCAGATGTGTATAAGAGACAGNNNNCTNNNNGACCAGCAGCYGCGGTAA
518F_f4	TCGTCGGCAGCGTCAGATGTGTATAAGAGACAGNNNNACTNNNNGACCAGCAGCYGCGGTAA
518F_f5	TCGTCGGCAGCGTCAGATGTGTATAAGAGACAGNNNNGACTNNNNGACCAGCAGCYGCGGTAA
518F_f6	TCGTCGGCAGCGTCAGATGTGTATAAGAGACAGNNNNTGACTNNNNGACCAGCAGCYGCGGTAA
926R1_f1	GTCTCGTGGGCTCGGAGATGTGTATAAGAGACAGNNNNNCACCGTCAATTCNTTTRAGT
926R1_f2	GTCTCGTGGGCTCGGAGATGTGTATAAGAGACAGNNTNNNCACCGTCAATTCNTTTRAGT
926R1_f3	GTCTCGTGGGCTCGGAGATGTGTATAAGAGACAGNNCTNNNCACCGTCAATTCNTTTRAGT
926R1_f4	GTCTCGTGGGCTCGGAGATGTGTATAAGAGACAGNNACTNNNCACCGTCAATTCNTTTRAGT
926R1_f5	GTCTCGTGGGCTCGGAGATGTGTATAAGAGACAGNNGACTNNNCACCGTCAATTCNTTTRAGT
926R1_f6	GTCTCGTGGGCTCGGAGATGTGTATAAGAGACAGNNTGACTNNNCACCGTCAATTCNTTTRAGT
926R2_f1	GTCTCGTGGGCTCGGAGATGTGTATAAGAGACAGNNNNNCACCGTCAATTTCTTTGAGT
926R2_f2	GTCTCGTGGGCTCGGAGATGTGTATAAGAGACAGNNTNNNCACCGTCAATTTCTTTGAGT
926R2_f3	GTCTCGTGGGCTCGGAGATGTGTATAAGAGACAGNNCTNNNCACCGTCAATTTCTTTGAGT
926R2_f4	GTCTCGTGGGCTCGGAGATGTGTATAAGAGACAGNNACTNNNCACCGTCAATTTCTTTGAGT
926R2_f5	GTCTCGTGGGCTCGGAGATGTGTATAAGAGACAGNNGACTNNNCACCGTCAATTTCTTTGAGT
926R2_f6	GTCTCGTGGGCTCGGAGATGTGTATAAGAGACAGNNTGACTNNNCACCGTCAATTTCTTTGAGT
926R3_f1	GTCTCGTGGGCTCGGAGATGTGTATAAGAGACAGNNNNNCACCGTCTATTCCTTTGANT
926R3_f2	GTCTCGTGGGCTCGGAGATGTGTATAAGAGACAGNNTNNNCACCGTCTATTCCTTTGANT
926R3_f3	GTCTCGTGGGCTCGGAGATGTGTATAAGAGACAGNNCTNNNCACCGTCTATTCCTTTGANT
926R3_f4	GTCTCGTGGGCTCGGAGATGTGTATAAGAGACAGNNACTNNNCACCGTCTATTCCTTTGANT
926R3_f5	GTCTCGTGGGCTCGGAGATGTGTATAAGAGACAGNNGACTNNNCACCGTCTATTCCTTTGANT
926R3_f6	GTCTCGTGGGCTCGGAGATGTGTATAAGAGACAGNNTGACTNNNCACCGTCTATTCCTTTGANT

## Sheet: S4_Table_ReadCounts_Metadata
Sample	Raw Read Pairs	Total Reads	Reads Length stat	Reads <50 bp	% < 50 bp	GC %	Avg Q score
S1	127562	255124	249.63	313	0.122685	50.9	35.56	Copenhagen LC Straight
S2	60941	121882	249.57	175	0.143581	50.9	35.37	Copenhagen LC Straight
S3	101393	202786	249.74	154	0.0759421	51.9	35.07	Copenhagen LC Natural
S4	91323	182646	249.52	284	0.155492	51.9	35.39	Copenhagen LC Natural
S5	105216	210432	249.79	116	0.0551247	51.6	35.69	Copenhagen LC Straight_2
S6	162672	325344	249.76	199	0.061166	51.7	35.49	Copenhagen LC Straight_2
S7	220291	440582	249.7	400	0.090789	51.8	35.34	Copenhagen LC Wintergreen
S8	120948	241896	249.77	133	0.0549823	52	34.3	Copenhagen LC Wintergreen
S9	39785	79570	249.52	122	0.153324	51.9	35.75	Grizzly LC Mint
S10	91772	183544	249.69	136	0.0740967	52	35.2	Grizzly LC Mint
S11	193389	386778	249.88	16	0.00413674	51.5	35.55	Grizzly LC Natural Extra
S12	131068	262136	249.29	629	0.239952	51.4	35.42	Grizzly LC Natural Extra
S13	115732	231464	249.61	274	0.118377	52.5	35.38	Grizzly LC Premium Natural
S14	76174	152348	249.62	151	0.0991152	52.4	35.15	Grizzly LC Premium Natural
S15	75344	150688	249.62	150	0.0995434	52.1	35.15	Grizzly LC Straight
S16	47768	95536	249.47	174	0.18213	52.2	35.45	Grizzly LC Straight
S17	95341	190682	249.7	124	0.0650297	53.5	35.24	Grizzly LC Wintergreen
S18	123250	246500	249.71	167	0.0677485	53.4	35.19	Grizzly LC Wintergreen
S19	2471	4942	234.8	307	6.21206	53.9	32.24	Hawken Wintergreen	not included in averages
S20	1942	3884	237.19	213	5.48404	53.7	32.44	Hawken Wintergreen	not included in averages
S21	18310	36620	249.65	44	0.120153	51.6	35.66	Husky FC Natural
S22	96300	192600	249.79	93	0.0482866	51.7	35.14	Husky FC Natural
S23	145138	290276	249.71	194	0.0668329	51.4	35.34	Husky LC Wintergreen
S24	223284	446568	249.45	735	0.164589	51.5	34.83	Husky LC Wintergreen
S25	69466	138932	249.54	206	0.148274	51.2	34.49	Kayak LC Straight
S26	61593	123186	249.72	100	0.0811781	51.2	34.25	Kayak LC Straight
S27	219045	438090	249.86	49	0.0111849	52.5	33.74	Kayak LC Wintergreen
S28	47404	94808	249.6	100	0.105476	52.4	34.23	Kayak LC Wintergreen
S29	68182	136364	249.64	105	0.0769998	53.3	34.49	Kodiak LC Straight
S30	94365	188730	249.51	266	0.140942	53.1	34.22	Kodiak LC Straight
S31	73422	146844	249.69	122	0.0830814	52.9	34.21	Kodiak LC Wintergreen
S32	83930	167860	249.5	272	0.16204	53.1	33.87	Kodiak LC Wintergreen
S33	21580	43160	249.71	34	0.0787766	52	34.75	Longhorn LC Mint
S34	120336	240672	249.79	118	0.0490294	52.2	34.15	Longhorn LC Mint
S35	86039	172078	249.76	100	0.0581132	52.7	34.28	Longhorn LC Natural
S36	97731	195462	249.72	143	0.07316	52.7	34.21	Longhorn LC Natural
S37	207607	415214	249.65	449	0.108137	52.1	35.31	Longhorn LC Straight
S38	70506	141012	249.73	102	0.0723343	52.2	34.99	Longhorn LC Straight
S39	83257	166514	249.73	105	0.0630578	52.4	34.95	Longhorn LC Wintergreen
S40	83770	167540	249.77	60	0.0358123	52.6	33.75	Longhorn LC Wintergreen
S41	71694	143388	249.8	59	0.0411471	51.9	35.17	Redman LC Straight
S42	145909	291818	249.8	97	0.0332399	51.8	35.41	Redman LC Straight
S43	124139	248278	249.74	131	0.0527634	52.2	35.2	Redman LC Wintergreen
S44	110650	221300	249.71	145	0.0655219	52.3	34.98	Redman LC Wintergreen
S45	28729	57458	249.7	42	0.0730969	51.1	35.76	RedSeal LC Mint
S46	252854	505708	249.84	134	0.0264975	51.4	35.27	RedSeal LC Mint
S47	130474	260948	249.7	204	0.0781765	51.7	35.35	RedSeal LC Natural
S48	209838	419676	249.64	506	0.120569	51.7	35.34	RedSeal LC Natural
S49	160572	321144	249.53	557	0.173442	50.9	35.53	RedSeal LC Straight
S50	70286	140572	249.75	85	0.0604672	51	35.31	RedSeal LC Straight
S51	130534	261068	249.82	102	0.0390703	52.5	34.87	RedSeal LC Wintergreen
S52	109390	218780	249.76	137	0.06262	52.4	35.3	RedSeal LC Wintergreen
S53	127940	255880	249.82	81	0.0316555	51.5	35.61	Skoal LC Classic
S54	120041	240082	249.77	131	0.0545647	51.5	35.37	Skoal LC Classic
S55	149532	299064	249.72	234	0.0782441	51.4	35.41	Skoal LC Mint
S56	87773	175546	249.74	120	0.0683582	51.5	35.16	Skoal LC Mint
S57	37873	75746	249.77	43	0.0567687	51.7	35.69	Skoal LC Straight
S58	105861	211722	249.75	127	0.0599843	51.9	35.1	Skoal LC Straight
S59	151801	303602	249.74	213	0.0701576	52.4	35.24	Skoal LC Wintergreen
S60	166260	332520	249.74	245	0.0736798	52.4	35.23	Skoal LC Wintergreen
S61	159803	319606	249.65	369	0.115455	52.6	35.05	SkoalXtra LC Crisp
S62	74556	149112	249.72	108	0.0724288	52.6	34.79	SkoalXtra LC Crisp
S63	108164	216328	249.75	132	0.0610185	52.57	34.86	SkoalXtra LC Wintergreen
S64	78336	156672	249.85	39	0.0248928	53.4	31.01	SkoalXtra LC Wintergreen
S65	113227	226454	249.76	119	0.0525493	54.5	34.93	Stokers LC Natural
S66	136227	272454	249.78	124	0.0455123	54.5	35.1	Stokers LC Natural
S69	45833	91666	249.87	13	0.0141819	54.5	35.43	Stokers LC Wintergreen
S70	129930	259860	249.79	114	0.0438698	54.5	34.88	Stokers LC Wintergreen
S71	280789	561578	249.81	213	0.0379288	52.5	35.24	Timberwolf LC Natural
S72	173805	347610	249.76	202	0.0581111	52.6	35.11	Timberwolf LC Natural
S73	165974	331948	249.8	146	0.0439828	52.4	34.88	Timberwolf LC Straight
S74	81077	162154	249.83	45	0.0277514	52.3	34.97	Timberwolf LC Straight
S75	135804	271608	249.82	71	0.0261406	52.2	34.84	Timberwolf LC Wintergreen
S76	119199	238398	249.78	109	0.0457219	52.1	35.34	Timberwolf LC Wintergreen
S82	233599	467198	249.91	30	0.00642126	54.5	35.16	Stokers Long Cut Straight
S83	228746	457492	249.73	303	0.0662307	54.5	35.11	Stokers Long Cut Straight
	114643	229286

## Sheet: S5_Table_OTU_Table
Placeholder - input OTU table with Taxonomy
	D_0__Bacteria;D_1__Bacteroidetes;D_2__Bacteroidia;D_3__Bacteroidales;D_4__Bacteroidaceae;D_5__Bacteroides	D_0__Bacteria;D_1__Bacteroidetes;D_2__Bacteroidia;D_3__Sphingobacteriales;D_4__Sphingobacteriaceae;D_5__Pedobacter	D_0__Bacteria;D_1__Bacteroidetes;D_2__Bacteroidia;D_3__Sphingobacteriales;D_4__Sphingobacteriaceae;D_5__Sphingobacterium;D_6__Flavobacterium sp. Xb-5	D_0__Bacteria;D_1__Bacteroidetes;D_2__Bacteroidia;D_3__Flavobacteriales;D_4__Weeksellaceae;D_5__Moheibacter;D_6__uncultured bacterium	D_0__Bacteria;D_1__Bacteroidetes;D_2__Bacteroidia;D_3__Flavobacteriales;D_4__Flavobacteriaceae;D_5__Flavobacterium;D_6__uncultured bacterium	D_0__Bacteria;D_1__Bacteroidetes;D_2__Bacteroidia;D_3__Flavobacteriales;D_4__Flavobacteriaceae;D_5__Myroides	D_0__Bacteria;D_1__Firmicutes;D_2__Clostridia;D_3__Clostridiales;D_4__Ruminococcaceae;D_5__Candidatus Soleaferrea	D_0__Bacteria;D_1__Actinobacteria;D_2__Actinobacteria;D_3__Corynebacteriales;D_4__Corynebacteriaceae;D_5__Corynebacterium 1;D_6__Corynebacterium casei	D_0__Bacteria;D_1__Actinobacteria;D_2__Actinobacteria;D_3__Micrococcales;D_4__Micrococcaceae;D_5__Glutamicibacter	D_0__Bacteria;D_1__Actinobacteria;D_2__Actinobacteria;D_3__Micrococcales;D_4__Micrococcaceae;D_5__Enteractinococcus	D_0__Bacteria;D_1__Actinobacteria;D_2__Actinobacteria;D_3__Micrococcales;D_4__Brevibacteriaceae;D_5__Brevibacterium	D_0__Bacteria;D_1__Actinobacteria;D_2__Actinobacteria;D_3__Micrococcales;D_4__Bogoriellaceae;D_5__Georgenia	D_0__Bacteria;D_1__Actinobacteria;D_2__Actinobacteria;D_3__Micrococcales;D_4__Dermabacteraceae;D_5__Brachybacterium	D_0__Bacteria;D_1__Actinobacteria;D_2__Actinobacteria;D_3__Micrococcales;D_4__Microbacteriaceae;D_5__Pseudoclavibacter;Ambiguous_taxa	D_0__Bacteria;D_1__Actinobacteria;D_2__Actinobacteria;D_3__Micrococcales;D_4__Microbacteriaceae;D_5__Agrococcus;Ambiguous_taxa	D_0__Bacteria;D_1__Actinobacteria;D_2__Actinobacteria;D_3__Micrococcales;D_4__Microbacteriaceae;D_5__Microbacterium	D_0__Bacteria;D_1__Actinobacteria;D_2__Actinobacteria;D_3__Propionibacteriales;D_4__Propionibacteriaceae;D_5__Cutibacterium	D_0__Bacteria;D_1__Actinobacteria;D_2__Actinobacteria;D_3__Propionibacteriales;D_4__Nocardioidaceae;D_5__Nocardioides	D_0__Bacteria;D_1__Actinobacteria;D_2__Actinobacteria;D_3__Corynebacteriales;D_4__Nocardiaceae;D_5__Rhodococcus	D_0__Bacteria;D_1__Proteobacteria;D_2__Alphaproteobacteria;D_3__Rhodospirillales;D_4__Rhodospirillaceae;D_5__Candidatus Riegeria;D_6__uncultured bacterium	D_0__Bacteria;D_1__Proteobacteria;D_2__Alphaproteobacteria;D_3__Rhodobacterales;D_4__Rhodobacteraceae;D_5__Paracoccus	D_0__Bacteria;D_1__Proteobacteria;D_2__Alphaproteobacteria;D_3__Rhodobacterales;D_4__Rhodobacteraceae;D_5__Falsirhodobacter	D_0__Bacteria;D_1__Proteobacteria;D_2__Alphaproteobacteria;D_3__Rhizobiales;D_4__Rhizobiaceae;D_5__Ochrobactrum	D_0__Bacteria;D_1__Proteobacteria;D_2__Alphaproteobacteria;D_3__Rhizobiales;D_4__Rhizobiaceae;D_5__Allorhizobium-Neorhizobium-Pararhizobium-Rhizobium	D_0__Bacteria;D_1__Proteobacteria;D_2__Gammaproteobacteria;D_3__Xanthomonadales;D_4__Xanthomonadaceae;D_5__uncultured	D_0__Bacteria;D_1__Proteobacteria;D_2__Gammaproteobacteria;D_3__Xanthomonadales;D_4__Xanthomonadaceae;D_5__Luteimonas	D_0__Bacteria;D_1__Proteobacteria;D_2__Gammaproteobacteria;D_3__Xanthomonadales;D_4__Xanthomonadaceae;D_5__Xanthomonas	D_0__Bacteria;D_1__Proteobacteria;D_2__Gammaproteobacteria;D_3__Xanthomonadales;D_4__Xanthomonadaceae;D_5__Stenotrophomonas	D_0__Bacteria;D_1__Proteobacteria;D_2__Gammaproteobacteria;D_3__Cellvibrionales;D_4__Cellvibrionaceae;D_5__Cellvibrio;D_6__uncultured bacterium	D_0__Bacteria;D_1__Proteobacteria;D_2__Gammaproteobacteria;D_3__Pseudomonadales;D_4__Pseudomonadaceae;D_5__Pseudomonas	D_0__Bacteria;D_1__Proteobacteria;D_2__Gammaproteobacteria;D_3__Betaproteobacteriales;D_4__Burkholderiaceae;D_5__Comamonas;D_6__Comamonas aquatica	D_0__Bacteria;D_1__Proteobacteria;D_2__Gammaproteobacteria;D_3__Betaproteobacteriales;D_4__Burkholderiaceae;D_5__Alcaligenes	D_0__Bacteria;D_1__Proteobacteria;D_2__Gammaproteobacteria;D_3__Betaproteobacteriales;D_4__Burkholderiaceae;D_5__GKS98 freshwater group;D_6__Bordetella sp. BRTC-6	D_0__Bacteria;D_1__Proteobacteria;D_2__Gammaproteobacteria;D_3__Enterobacteriales;D_4__Enterobacteriaceae;D_5__Pantoea	D_0__Bacteria;D_1__Proteobacteria;D_2__Gammaproteobacteria;D_3__Enterobacteriales;D_4__Enterobacteriaceae;D_5__Pectobacterium	D_0__Bacteria;D_1__Proteobacteria;D_2__Gammaproteobacteria;D_3__Pseudomonadales;D_4__Moraxellaceae;D_5__Acinetobacter	D_0__Bacteria;D_1__Deinococcus-Thermus;D_2__Deinococci;D_3__Deinococcales;D_4__Trueperaceae;D_5__Truepera	D_0__Bacteria;D_1__Firmicutes;D_2__Bacilli;D_3__Lactobacillales;D_4__Streptococcaceae;D_5__Lactococcus	D_0__Bacteria;D_1__Firmicutes;D_2__Bacilli;D_3__Bacillales;D_4__Paenibacillaceae;D_5__Paenibacillus	D_0__Bacteria;D_1__Firmicutes;D_2__Bacilli;D_3__Bacillales;D_4__Paenibacillaceae;D_5__Brevibacillus	D_0__Bacteria;D_1__Firmicutes;D_2__Bacilli;D_3__Bacillales;D_4__Bacillaceae;D_5__Natribacillus;D_6__uncultured bacterium	D_0__Bacteria;D_1__Firmicutes;D_2__Bacilli;D_3__Bacillales;D_4__Bacillaceae;D_5__Geomicrobium;Ambiguous_taxa	D_0__Bacteria;D_1__Firmicutes;D_2__Bacilli;D_3__Bacillales;D_4__Bacillaceae;D_5__Lentibacillus	D_0__Bacteria;D_1__Firmicutes;D_2__Bacilli;D_3__Bacillales;D_4__Bacillaceae;D_5__Oceanobacillus	D_0__Bacteria;D_1__Firmicutes;D_2__Bacilli;D_3__Bacillales;D_4__Bacillaceae;D_5__Virgibacillus;D_6__uncultured bacterium	D_0__Bacteria;D_1__Firmicutes;D_2__Bacilli;D_3__Bacillales;D_4__Bacillaceae;D_5__Terribacillus;Ambiguous_taxa	D_0__Bacteria;D_1__Firmicutes;D_2__Bacilli;D_3__Bacillales;D_4__Listeriaceae;D_5__Listeria	D_0__Bacteria;D_1__Firmicutes;D_2__Bacilli;D_3__Bacillales;D_4__Bacillaceae;D_5__Bacillus	D_0__Bacteria;D_1__Firmicutes;D_2__Bacilli;D_3__Bacillales;D_4__Staphylococcaceae;D_5__Jeotgalicoccus
Cope LC Straight 'A'	0	0	0	0	0	0	0	20	0	0	0	0	12	0	0	0	0	0	0	0	0	0	0	0	0	0	0	0	0	0	0	0	0	0	0	0	0	0	0	0	0	0	0	0	0	4	0	1243	0
Copenhagen LC Natural	0	0	0	0	0	0	0	18	0	0	0	0	0	0	0	0	0	0	0	0	0	0	0	0	0	0	37	0	0	0	0	0	0	0	0	0	0	0	186	0	0	0	0	0	219	0	0	1847	0
Copenhagen LC Straight 'B'	0	0	0	0	0	0	0	35	0	0	15	0	0	0	0	0	0	0	0	0	0	0	0	0	0	0	15	0	0	0	0	0	0	0	0	0	0	0	17	0	0	0	0	0	0	0	0	1914	0
Copenhagen LC Wintergreen	0	0	0	0	0	0	0	430	1	0	87	0	93	0	0	0	0	0	28	0	6	12	0	8	0	0	304	0	0	0	0	0	11	0	0	0	0	2	43	0	0	399	0	0	108	32	0	11854	0
Grizzly LC Mint	0	0	0	0	0	0	0	664	0	40	187	0	0	0	0	0	0	0	0	0	0	0	0	0	0	0	0	0	0	0	0	0	0	0	0	0	0	0	0	0	0	0	0	0	0	0	0	219	0
Grizzly LC Natural Extra	0	0	0	0	0	0	0	975	0	33	230	0	0	0	0	0	0	6	0	0	0	0	0	0	0	0	0	0	0	15	0	0	0	15	0	0	0	0	0	0	0	0	0	0	0	0	0	585	0
Grizzly LC Premium Natural	0	0	0	0	0	0	0	1392	0	141	807	0	19	0	0	7	0	0	9	0	0	0	0	14	0	0	0	0	0	68	0	0	11	102	0	0	0	0	0	0	0	0	0	209	17	0	0	576	0
Grizzly LC Straight	0	0	0	0	0	0	0	1078	0	0	118	0	0	0	0	0	0	0	0	0	0	0	0	0	0	0	0	0	0	0	0	0	0	0	0	0	0	0	0	0	0	0	0	0	0	0	0	392	0
Grizzly LC Wintergreen	0	0	0	0	0	0	0	13217	0	1303	10767	44	493	14	0	0	0	0	0	0	9	0	0	0	17	0	0	0	0	8	0	0	6	0	0	0	27	0	0	0	0	0	0	302	10	0	0	2714	0
Hawken Wintergreen	0	0	0	0	0	0	0	49	0	0	12	0	0	0	0	0	0	0	0	0	0	0	0	0	0	0	0	0	0	0	0	0	0	0	0	0	0	0	0	0	0	0	0	0	0	0	0	1330	0
Husky FC Natural	0	0	0	0	0	0	0	64	0	0	30	0	0	0	19	0	0	0	0	0	0	0	0	18	0	0	0	0	0	0	0	0	0	0	0	0	0	0	37	2	0	0	0	0	239	0	0	5014	0
Husky LC Wintergreen	0	0	0	0	0	0	0	97	0	37	0	0	11	0	0	0	0	0	0	0	0	0	0	0	0	0	0	0	0	0	0	0	0	0	0	0	0	0	0	0	0	0	47	1729	98	0	0	38	0
Kayak Big Value LC Straight	0	0	0	0	0	0	0	814	0	271	26	0	55	0	0	0	0	0	0	0	0	0	0	0	0	0	0	0	0	0	0	0	0	0	0	0	0	0	0	0	0	0	384	452	976	0	0	256	0
Kayak Big Value LC Wintergreen	0	0	0	0	0	0	0	7565	0	464	6509	21	284	0	0	0	0	0	0	0	0	0	0	0	0	0	0	0	0	0	0	0	0	0	0	0	5	0	0	0	13	0	0	136	0	0	0	1506	0
Kodiak LC Straight	0	0	0	0	0	0	0	6834	0	404	2658	19	199	0	0	0	0	0	0	0	0	0	0	0	9	0	0	0	0	0	0	0	0	0	0	0	0	0	0	0	0	0	0	70	0	0	0	318	0
Kodiak LC Wintergreen	0	0	0	0	0	0	0	0	0	0	0	0	0	0	0	0	0	0	0	0	0	0	0	0	0	0	0	0	0	0	0	0	0	0	0	0	0	0	0	0	0	0	0	0	0	0	0	445	0
Longhorn LC Mint	0	0	0	0	0	0	0	0	0	0	0	0	0	0	0	0	0	0	0	0	0	0	0	0	0	0	0	0	0	0	0	0	0	0	0	0	0	0	0	0	0	0	0	0	0	0	0	744	0
Longhorn LC Natural	0	0	0	0	0	0	0	0	0	0	0	0	0	0	0	0	0	0	0	0	0	0	0	0	0	0	0	0	0	0	0	0	0	0	0	0	0	0	0	0	0	0	0	0	0	0	0	733	0
Longhorn LC Straight	0	0	0	0	0	0	0	0	0	0	0	0	0	0	0	0	0	0	0	0	0	0	0	0	0	0	0	0	0	0	0	0	0	0	0	0	0	0	0	0	0	0	0	0	0	0	0	829	0
Longhorn LC Wintergreen	0	0	0	0	0	0	0	0	0	0	0	0	0	0	0	0	0	0	0	0	0	0	0	0	0	0	0	0	0	0	0	0	0	0	0	0	0	0	0	0	0	0	0	0	0	0	0	1993	0
Red Man LC Straight	0	0	0	0	0	0	0	0	0	0	0	0	0	0	0	0	0	0	0	0	0	0	0	0	0	0	0	0	0	0	0	0	0	0	0	0	0	0	0	0	0	0	0	0	0	0	1	852	0
Red Man LC Wintergreen	0	0	0	0	0	0	0	25	0	0	0	0	0	0	0	0	0	0	0	0	0	0	0	0	0	0	0	0	0	0	0	0	0	0	0	0	0	0	0	0	0	0	69	0	96	0	0	1787	0
Red Seal LC Mint	0	0	0	0	0	0	0	73	0	0	19	0	21	0	0	0	0	0	0	0	0	0	0	0	0	0	0	0	0	0	0	0	0	0	0	0	0	0	9	0	0	0	0	0	48	0	0	4312	0
Red Seal LC Natural	0	0	0	0	0	0	25	15	0	0	0	0	0	0	0	0	0	0	0	0	0	0	0	0	0	0	0	0	0	0	0	0	0	0	0	0	0	0	0	0	0	0	499	0	230	0	0	1631	0
Red Seal LC Straight	0	0	0	0	0	0	0	76	0	0	0	0	0	0	0	0	0	0	0	0	0	0	0	0	0	0	0	0	0	0	0	0	17	0	0	0	0	0	0	0	0	0	0	0	0	0	0	2087	0
Red Seal LC Wintergreen	0	0	0	0	0	0	0	53	0	0	0	0	25	0	0	0	0	0	0	0	0	0	0	0	0	0	0	0	0	0	0	0	8	0	0	0	0	0	19	0	0	0	0	0	0	0	0	3903	0
Skoal LC Classic	0	0	0	0	0	0	0	133	0	0	11	0	0	0	0	0	0	0	0	0	0	0	0	0	0	0	27	0	0	0	0	0	0	0	0	0	0	0	0	0	0	0	0	0	0	0	0	4778	0
Skoal LC Mint	0	0	0	0	0	0	0	27	0	0	0	0	8	0	0	0	0	0	0	0	0	0	0	0	0	0	0	0	0	0	0	0	0	0	0	0	0	0	0	0	0	0	0	0	0	0	0	807	0
Skoal LC Straight	0	0	0	0	0	0	0	97	0	0	0	0	0	0	0	0	0	0	0	0	0	0	0	0	0	0	32	0	0	0	0	0	0	0	0	0	0	0	0	0	0	0	0	0	18	0	0	2236	0
Skoal LC Wintergreen	0	0	0	0	0	0	0	28	0	0	0	0	0	8	0	0	0	0	0	0	0	0	0	0	0	0	35	0	0	0	0	0	0	0	0	0	0	0	0	0	0	0	0	0	0	0	0	1525	0
Skoal X-tra LC Crisp	0	0	0	0	0	0	0	38	0	0	0	0	0	0	0	0	0	0	0	0	0	0	0	0	0	0	20	0	0	0	0	0	0	0	0	0	0	0	0	0	0	0	0	0	0	0	0	1404	0
Skoal X-tra LC Wintergreen	0	0	22	3	0	0	0	94	1	0	22	0	31	0	0	6	7	0	0	0	32	0	18	0	17	0	0	28	0	138	18	223	26	2431	30	28	0	0	17	10	0	0	0	0	0	10	2	213521	8
Stoker's LC Natural	4	0	9	0	5	5	0	88	0	19	15	14	0	0	0	0	0	0	0	3	25	0	0	0	20	0	0	15	0	93	0	14	0	1874	0	7	0	0	0	7	0	0	0	0	0	0	0	405819	0
Stoker's LC Straight	0	9	16	0	0	0	0	0	0	0	0	0	0	0	0	0	0	0	0	0	0	0	0	0	0	8	0	0	10	0	0	0	0	185	0	10	0	0	0	0	0	0	0	0	0	0	0	152929	0
Stoker's LC Wintergreen	0	0	0	0	0	0	0	0	0	0	12	0	0	0	0	0	0	0	0	0	0	0	0	0	0	0	0	0	0	0	0	0	0	0	0	0	0	0	0	0	0	0	0	0	0	0	14	4622	0
TimberWolf LC Natural	0	0	0	0	0	0	0	7	0	0	0	0	0	0	0	0	0	0	0	0	0	0	0	0	0	0	0	0	0	0	0	0	0	0	0	0	0	0	0	0	0	0	0	0	0	0	0	1042	0
TimberWolf LC Straight	0	0	0	0	0	0	0	0	0	0	0	0	0	0	0	0	0	0	0	0	0	0	0	0	0	0	0	0	0	0	0	0	0	0	0	0	0	0	0	0	0	0	0	0	0	0	0	1320	0
TimberWolf LC Wintergreen
[truncated: 12 more columns]

## Sheet: S6_Table_chemResults
S6 Table Chemistry Data ALL
Sample #	Product Name (LC = Long Cut; WG = Wintergreen; Prem = Premium	Manufacturer	Flavor Descriptors	Moisture (%)	pH	TSNAs (ng/g)				Total Nicotine (mg/g)	Free Nicotine (%)	Free Nicotine (mg/g)
						Total TSNA (NNN, NNK, NAT, NAB, NNAL)	NNK	NNN	NNN + NNK + NNAL
1	Copenhagen LC Straight A	USSTC	Straight	53.9	7.84	3,530 ± 100	571 ± 16	1,570 ± 80	2,190 ± 80	13.7 ± 0.1	0.398	5.45
2	Copenhagen LC Natural	USSTC	Natural	56.4	7.71	3,170 ± 70	339 ± 6.0	1,300 ± 60	1,660 ± 60	12.1 ± 0.1	0.329	3.98
3	Copenhagen LC Straight B	USSTC	Straight	56.8	7.26	3,590 ± 100	576 ± 64	1,510 ± 80	2,140 ± 100	12.4 ± 0.1	0.148	1.84
4	Copenhagen LC WG	USSTC	Wintergreen	56.7	7.74	3,010 ± 90	353 ± 24	1,230 ± 30	1,610 ± 40	11.5 ± 0.2	0.344	3.96
5	Grizzly LC Mint	ASC	Mint	54.2	7.85	7,370 ± 210	891 ± 48	3,050 ± 130	4,070 ± 140	14.7 ± 0.3	0.403	5.93
6	Grizzly LC Natural Extra	ASC	Natural	52.7	7.49	10,100*	773 ± 29	3,680 ± 140	4,610 ± 140	16.7 ± 0.5	0.228	3.81
7	Grizzly LC Prem Natural	ASC	Natural	52.5	7.54	7,610 ± 130	667 ± 23	2,780 ± 50	3,690 ± 50	16.5 ± 0.4	0.249	4.1
8	Grizzly LC Straight	ASC	Straight	54.1	7.85	7,880 ± 90	1,240 ± 40	2,770 ± 70	4,170 ± 80	14.7 ± 0.2	0.403	5.93
9	Grizzly LC WG	ASC	Wintergreen	52.8	8.2	7,080 ± 270	783 ± 47	2,740 ± 240	3,670 ± 250	12.7 ± 0.1	0.602	7.65
11	Husky Fine Cut Natural	USSTC	Natural	55.9	7.54	3,060 ± 100	359 ± 21	1,420 ± 15	1,840 ± 30	13.3 ± 0.0	0.249	3.31
12	Husky LC WG	USSTC	Wintergreen	55.8	7.47	2,880 ± 70	382 ± 26	1,250 ± 40	1,670 ± 50	13.4 ± 0.	0.22	2.95
13	Kayak LC Straight	Swisher	Straight	53.2	6.89	10,500*	1,140 ± 30	3,320 ± 240	4,680 ± 240	13.1 ± 0.3	0.069	0.9
14	Kayak LC WG	Swisher	Wintergreen	53.5	7.81	8,530 ± 400	1,930 ± 20	2,890 ± 330	4,990 ± 330	12.8 ± 0.1	0.381	4.88
15	Kodiak LC Straight	ASC	Straight	53.5	7.22	5,410 ± 230	529 ± 11	2,060 ± 180	2,830 ± 180	11.5 ± 0.3	0.137	1.57
16	Kodiak LC WG	ASC	Wintergreen	53.1	8.09	8,280 ± 290	1,110 ± 70	2,760 ± 250	4,140 ± 260	11.3 ± 0.1	0.54	6.1
17	Longhorn LC Mint	Pinkerton	Mint	53.7	7.87	3,400 ± 70	411 ± 9.1	1,290 ± 40	1,770 ± 40	14.0 ± 0.1	0.415	5.8
18	Longhorn LC Natural	Pinkerton	Natural	52.2	7.82	3,170 ± 110	424 ± 7.8	1,250 ± 100	1,740 ± 100	12.6 ± 0.2	0.387	4.87
19	Longhorn LC Straight	Pinkerton	Straight	54.3	7.94	4,250 ± 160	526 ± 26	1,670 ± 95	2,270 ± 98	14.2 ± 0.1	0.454	6.45
20	Longhorn LC WG	Pinkerton	Wintergreen	55	7.93	3,240 ± 70	369 ± 30	1,220 ± 30	1,650 ± 42	12.9 ± 0.2	0.448	5.78
21	Red Man LC Straight	Pinkerton	Straight	54.2	7.64	3,090 ± 80	341 ± 9.3	1,300 ± 64	1,710 ± 65	13.1 ± 0.2	0.294	3.85
22	Red Man LC WG	Pinkerton	Wintergreen	55	7.9	3,260 ± 100	347 ± 15	1,430 ± 26	1,850 ± 31	13.0 ± 0.1	0.431	5.61
23	Red Seal LC Mint	USSTC	Mint	56.1	7.43	2,760 ± 50	365 ± 15	1,310 ± 32	1,720 ± 36	12.7 ± 0.2	0.204	2.6
24	Red Seal LC Natural	USSTC	Natural	55.5	7.33	3,260 ± 80	322 ± 2.1	1,600 ± 59	1,960 ± 59	14.2 ± 0.3	0.17	2.41
25	Red Seal LC Straight	USSTC	Straight	56.4	7.71	5,050 ± 70	867 ± 20	2,320 ± 64	3,310 ± 67	12.2 ± 0.2	0.329	4.01
26	Red Seal LC WG	USSTC	Wintergreen	55.2	7.34	3,680 ± 170	418 ± 17	1,680 ± 110	2,120 ± 110	14.3 ± 0.2	0.173	2.47
27	Skoal LC Classic	USSTC	Classic	54.4	7.62	4,020 ± 60	536 ± 34	1,870 ± 26	2,440 ± 43	14.5 ± 0.2	0.285	4.13
28	Skoal LC Mint	USSTC	Mint	56.5	7.3	3,170 ± 100	374 ± 14	1,370 ± 62	1,780 ± 64	12.5 ± 0.1	0.16	2
29	Skoal LC Straight	USSTC	Straight	56.3	7.45	3,440 ± 90	571 ± 27	1,510 ± 38	2,120 ± 47	13.0 ± 0.1	0.212	2.76
30	Skoal LC WG	USSTC	Wintergreen	56	7.56	4,050 ± 90	664 ± 49	1,770 ± 40	2,470 ± 64	13.1 ± 0.1	0.257	3.37
31	Skoal Xtra LC Crisp	USSTC	Crisp	56	7.19	3,350 ± 100	648 ± 30	1,410 ± 67	2,110 ± 73	13.4 ± 0.9	0.129	1.73
32	Skoal Xtra LC WG	USSTC	Wintergreen	55.8	7.49	4,020 ± 140	605 ± 26	1,700 ± 35	2,350 ± 44	12.3 ± 0.1	0.228	2.8
33	Stokers LC Natural	Stokers	Natural	50.3	8.07	3,690 ± 100	329 ± 22	1,690 ± 50	2,040 ± 55	12.7 ± 0.2	0.529	6.72
34	Stokers LC Straight	Stokers	Straight	53.5	7.92	3,250 ± 80	332 ± 9.8	1,390 ± 55	1,750 ± 56	13.1 ± 1.9	0.443	5.8
35	Stokers LC WG	Stokers	Wintergreen	51.8	7.46	3,730 ± 100	358 ± 20	1,470 ± 45	1,850 ± 49	12.1 ± 0.2	0.216	2.61
36	Timberwolf LC Natural	Pinkerton	Natural	51.6	7.09	3,470 ± 150	447 ± 37	1,390 ± 100	1,910 ± 110	12.7 ± 0.2	0.105	1.34
37	Timberwolf LC Straight	Pinkerton	Straight	53.8	7.33	4,140 ± 160	540 ± 11	1,600 ± 110	2,220 ± 110	13.1 ± 0.3	0.17	2.22
38	Timberwolf LC WG	Pinkerton	Wintergreen	54.6	7.65	3,310 ± 130	407 ± 21	1,330 ± 120	1,810 ± 130	12.5 ± 0.2	0.299	3.74
			Mean	54.4	7.61	4,300**	591	1850	2530	13.2	0.298	3.93
			Minimum	50.3	6.89	2760	322	1220	1610	11.3	0.069	0.9
			Maximum	56.8	8.2	8,530**	1930	3680	4990	16.7	0.602	7.65
10	Hawken WG	ASC	Wintergreen	27.4	5.25	4,660 ± 86	622 ± 29	2,460 ± 62	3,170 ± 69	7.10 ± 3.1	0.002	0.01
Note: NNN, N’-Nitrosonornicotine; NNK, 4-(Methylnitrosamino)-1-(3-pyridyl)-1-butanone; NAT, N‘-nitrosoanatabine; NAB, N‘-nitrosoanabasine; NNAL, 4-(methylnitrosamino)-1-(3 pyridyl)-1-butanol; WG, Wintergreen; USSTC, U.S. Smokeless Tobacco Company; ASC, American Snuff Company; *, Value for NAT was above calibration range; **, Does not include values where NAT was over the calibration range. Sample…

## Sheet: S7_Table_TSNAvalues
	average and standard deviation calculated n=3
			NAB			NAT			NNK			NNN			NNAL
			individual conc. [ng/g]			individual conc. [ng/g]			individual conc. [ng/g]			individual conc. [ng/g]			individual conc. [ng/g]
	Sample ID-s			average			average			average			average			average
				SD			SD			SD			SD			SD
Cope LC Straight 'A'	TP0629-0002-0006		77.3	77.4		1210	1260		559	570.667		1560	1566.67		53.4	53.8
	TP0629-0002-0006		80.3	2.85132		1260	50		589	16.0728		1490	80.2081		51.6	2.42487
	TP0629-0002-0006		74.6			1310			564			1650			56.4
Copenhagen LC Natural	TP0186-0002-0016		97.6	97.4333		1370	1410		333	338.667		1370	1296.67		28.4	27.9333
	TP0186-0002-0016		97.5	0.208167		1420	36.0555		345	6.02771		1260	63.5085		27.1	0.723418
	TP0186-0002-0016		97.2			1440			338			1260			28.3
Copenhagen LC Straight 'B'	TP0628-0002-0006		93.1	91.5667		1370	1363.33		518	576.333		1440	1513.33		51.8	48.6667
	TP0628-0002-0006		87.1	3.93107		1340	20.8167		566	64.1275		1510	75.0555		43.1	4.83356
	TP0628-0002-0006		94.5			1380			645			1590			51.1
Copenhagen LC Wintergreen	TP0184-0008-0046		87.2	93.2333		1400	1310		377	352.667		1240	1226.67		31.1	30.9667
	TP0184-0008-0046		106	11.0618		1280	79.3725		329	24.0069		1250	32.1455		28.2	2.70247
	TP0184-0008-0046		86.5			1250			352			1190			33.6
Grizzly LC Mint	TP0421-0003-0011		193	194.333		2930	3106.67		875	890.667		3160	3050		149	131.667
	TP0421-0003-0011		195	1.1547		3200	153.08		945	48.439		2910	127.671		123	15.0111
	TP0421-0003-0011		195			3190			852			3080			123
Grizzly LC Natural Extra	TP0506-0004-0016		284	287.667		5120	5196.67		791	773		3760	3680		146	155.333
	TP0506-0004-0016		286	4.72582		5200	75.0555		739	29.4618		3760	138.564		174	16.1658
	TP0506-0004-0016		293			5270			789			3520			146
Grizzly LC Premium Natural	TP0424-0003-0011		206	219.333		3820	3693.33		694	667.333		2810	2783.33		245	243.667
	TP0424-0003-0011		229	11.9304		3660	113.725		651	23.2881		2730	46.188		240	3.21455
	TP0424-0003-0011		223			3600			657			2810			246
Grizzly LC Straight	TP0510-0008-0036		249	225.667		3480	3486.67		1260	1240		2750	2773.33		165	155.667
	TP0510-0008-0036		213	20.232		3460	30.5505		1270	43.589		2850	68.0686		156	9.50438
	TP0510-0008-0036		215			3520			1190			2720			146
Grizzly LC Wintergreen	TP0420-0003-0011		191	202		3310	3213.33		737	783		2790	2743.33		149	139.667
	TP0420-0003-0011		219	14.9332		3240	112.398		830	46.5081		2960	243.379		139	9.0185
	TP0420-0003-0011		196			3090			782			2480			131
Hawken Wintergreen	TP0027-0002-0009		170	183.333		1300	1306.67		590	622.333		2510	2460		83.5	89.4
	TP0027-0002-0009		187	11.9304		1260	50.3322		646	28.9885		2390	62.45		96.5	6.58255
	TP0027-0002-0009		193			1360			631			2480			88.2
Husky FC Natural	TP0630-0002-0006		80.5	85.1667		1140	1136.67		351	359.333		1400	1416.67		65.7	63.6
	TP0630-0002-0006		91.5	5.68624		1040	95.0438		344	20.7926		1420	15.2753		72.7	10.3116
	TP0630-0002-0006		83.5			1230			383			1430			52.4
Husky LC Wintergreen	TP0631-0002-0006		66.5	66.7		1120	1143.33		373	382.333		1290	1250		35.9	39.6333
	TP0631-0002-0006		68.5	1.7088		1200	49.3288		412	26.2742		1250	40		39.2	3.96779
	TP0631-0002-0006		65.1			1110			362			1210			43.8
Kayak Big Value LC Straight	TP0590-0002-0006		457	429.333		5240	5346.67		1130	1143.33		3500	3316.67		205	215.333
	TP0590-0002-0006		397	30.271		5550	176.163		1180	32.1455		3400	236.291		223	9.29157
	TP0590-0002-0006		434			5250			1120			3050			218
Kayak Big Value LC Wintergreen	TP0591-0002-0006		347	340		3340	3196.67		1940	1930		2650	2893.33		158	165
	TP0591-0002-0006		331	8.18535		3320	231.157		1940	17.3205		2760	330.807		188	20.4206
	TP0591-0002-0006		342			2930			1910			3270			149
Kodiak LC Straight	TP0032-0002-0009		182	183.667		2340	2400		536	528.667		1880	2060		251	238.333
	TP0032-0002-0009		189	4.72582		2290	149.332		534	11.0151		2230	175.214		242	14.8436
	TP0032-0002-0009		180			2570			516			2070			222
Kodiak LC Wintergreen	TP0028-0008-0039		258	241		3960	3896.67		1130	1106.67		2480	2763.33		296	267.667
	TP0028-0008-0039		240	16.5227		3740	136.504		1030	68.0686		2890	245.832		236	30.1386
	TP0028-0008-0039		225			3990			1160			2920			271
Longhorn LC Mint	TP0637-0002-0006		94.2	104.4		1510	1530		403	411.333		1330	1290		60.7	66.6
	TP0637-0002-0006		106	9.50158		1480	62.45		410	9.07377		1260	36.0555		69.2	5.12152
	TP0637-0002-0006		113			1600			421			1280			69.9
Longhorn LC Natural	TP0589-0002-0006		96.4	94.5		1280	1333.33		418	424.333		1150	1246.67		71.5	72.6
	TP0589-0002-0006		97.9	4.65081		1380	50.3322		433	7.76745		1250	95.0438		72.8	1.01489
	TP0589-0002-0006		89.2			1340			422			1340			73.5
Longhorn LC Straight	TP0426-0009-0041		145	135.333		1820	1846.67		535	525.667		1560	1666.67		79.7	80.5667
	TP0426-0009-0041		135	9.50438		1980	122.202		546	26.2742		1740	94.5163		87.6	6.64254
	TP0426-0009-0041		126			1740			496			1700			74.4
Longhorn LC Wintergreen	TP0425-0003-0011		85.8	84.6333		1530	1513.33		398	369		1190	1220		61.5	57.3
	TP0425-0003-0011		86.9	3.02379		1560	56.8624		339	29.5127		1250	30		56.1	3.747
	TP0425-0003-0011		81.2			1450			370			1220			54.3
Red Man LC Straight	TP0633-0002-0006		85.6	88.4333		1260	1286.67		333	340.667		1230	1303.33		65.5	68.7
	TP0633-0002-0006		88.6	2.75379		1340	46.188		351	9.29157		1340	63.5085		61.5	9.22605
	TP0633-0002-0006		91.1			1260			338			1340			79.1
Red Man LC Wintergreen	TP0634-0002-0006		101	97.9333		1380	1316.67		364	347.333		1400	1430		70.4	67.8667
	TP0634-0002-0006		98.6	3.44867		1360	92.9157		344	15.2753		1440	26.4575		62.1	5.00633
	TP0634-0002-0006		94.2			1210			334			1450			71.1
Red Seal LC Mint	TP0626-0002-0006		62.5	65.1667		963	981		353	365		1290	1313.33		36.2	40.4333
	TP0626-0002-0006		61.9	5.14717		960	33.8083		360	15.1327		1300	32.1455		41	3.98037
	TP0626-0002-0006		71.1			1020			382			1350			44.1
Red Seal LC Natural	TP0624-0002-0006		97.8	92.3667		1240	1213.33		320	322.333		1670	1603.33		33.3	33.2667
	TP0624-0002-0006		88	4.98631		1150	55.0757		323	2.08167		1560	58.5947		35.4	2.15019
	TP0624-0002-0006		91.3			1250			324			1580			31.1
Red Seal LC Straight	TP0625-0002-0006		100	107.333		1630	1630		870	867.333		2360	2323.33		117	122.667
	TP0625-0002-0006		107	7.50555		1640	10		846	20.1329		2250	63.5085		124	5.1316
	TP0625-0002-0006		115			1620			886			2360			127
Red Seal LC Wintergreen	TP0517-0008-0036		109	101.4		1440	1456.67		433	417.667		1790	1676.67		24.3	25.7
	TP0517-0008-0036		105	9.90353		1590	125.831		420	16.6233		1670	110.151		28.1	2.08806
	TP0517-0008-0036		90.2			1340			400			1570			24.7
Skoal LC Classic	TP0197-0002-0016		110	111.667		1480	1470		546	535.667		1860	1870		36.1	36.2333
	TP0197-0002-0016		111	2.08167		1510	45.8258		498	33.7095		1900	26.4575		36.6	0.321455
	TP0197-0002-0016		114			1420			563			1850			36
Skoal LC Mint	TP0196-0004-0026		92.2	88.4667		1300	1300		390	374.333		1300	1370		32	33.9
	TP0196-0004-0026		88.1	3.56417		1370	70		368	13.6504		1390	62.45		39.1	4.55741
	TP0196-0004-0026		85.1			1230			365			1420			30.6
Skoal LC Straight	TP0188-0008-0046		84	85.6333		1230	1233.33		551	570.667		1470	1513.33		36.3	37.3
	TP0188-0008-0046		87.5	1.76163		1310	75.0555		559	27.4287		1530	37.8594		34.9	3.02655
	TP0188-0008-0046		85.4			1160			602			1540			40.7
Skoal LC Wintergreen	TP0515-0008-0036		108	103.8		1440	1473.33		721	664.333		1730	1770		44.1	37.8667
	TP0515-0008-0036		99.4	4.30349		1440	57.735		636	49.0748		1770	40		36.1	5.56447
	TP0515-0008-0036		104			1540			636			1810			33.4
Skoal X-tra LC Crisp	TP0175-0008-0046		73.7	69.8		1160	1170		676	648		1380	1413.33		46.1	44.9333
	TP0175-0008-0046		64	5.12152		1240	65.5744		617	29.6142		1490	66.5833		40.1	4.36845
	TP0175-0008-0046		71.7			1110			651			1370			48.6
Skoal X-tra LC Wintergreen	TP0627-0002-0011		116	102.933		1730	1573.33		630	604.667		1740	1703.33		34.4	37.1333
	TP0627-0002-0011		99.6	11.7598		1490	135.769		578	26.0256		1670	35.1188		30.8	8.05564
	TP0627-0002-0011		93.2			1500			606			1700			46.2
Stoker's LC Natural	TP0635-0002-0006		117	128		1430	1526.67		306	329		1690	1690		21.8	20.9667
	TP0635-0002-0006		132	9.64365		1600	87.3689		350	22.0681		1640	50		21	0.85049
	TP0635-0002-0006		135			1550			331			1740			20.1
Stoker's LC Straight	TP0636-0002-0006		110	109.333		1410	1400		326	331.667		1330	1393.33		20.7	20.3
	TP0636-0002-0006		109	0.57735		1450	55.6776		343	9.81495		1430	55.0757		19.2	0.964365
	TP0636-0002-0006		109			1340			326			1420			21
Stoker's LC Wintergreen	TP0638-0002-0002		126	120.333		1720	1763.33		364	358.333		1470	1473.33		20.1	19.2667
	TP0638-0002-0002		120	5.50757		1710	83.865		336	20.108		1430	45.0925		15.5	3.42685
	TP0638-0002-0002		115			1860			375			1520			22.2
TimberWolf LC Natural	TP0632-0002-0006		93.4	98.3333		1560	1460		430	446.667		1380	1393.33		64.6	67.2667
	TP0632-0002-0006		108	8.37218		1460	100		489	36.9369		1500	100.664		74.7	6.52253
	TP0632-0002-0006		93.6			1360			421			1300			62.5
TimberWolf LC Straight	TP0516-0009-0041		126	131		1750	1783.33		538	539.667		1610	1603.33		84.6	80
	TP0516-0009-0041		145	12.2882		1910	113.725		530	10.5987		1710	110.151		76.4	4.19047
	TP0516-0009-0041		122			1690			551			1490			79
TimberWolf LC Wintergreen	TP0031-0002-0009		102	101.767		1420	1393.33		423	407.333		1230	1333.33		76.3	72.7333
	TP0031-0002-0009		111	9.35218		1370	25.1661		415	20.5994		1470	123.423		72.4	3.41223
	TP0031-0002-0009		92.3			1390			384			1300			69.5
							above cal range

## Sheet: S8_Table_OTU_CLR_ABS_models
Supplemental Table 8. Results of models using data from raw otu counts, centered log ratio transformed data, and absolute counts
Model name	Confounders	Model	Global model p values			Significant OTUs (OTUID #s)
TSNAs = TSNA_NNN_NNK_NNAL	*Confounder = Mfr*Flavor interactions, excluding Crisp and Mint					(q-values < 0.1, sign after number indicates directionality according to model$v.freq
			Otu results	CLR results	Qcounts	OTU	CLR	Qcounts
					results
ldm.res.X.nicotine	Confounder*	Nicotine	0.3332	0.0656	0.6767	none	none	1- 4- 5-
X = otu, clr, or qcounts
ldm.res.X.TSNAs	Confounder*	TSNAs	0.1087	0.02236	0.5978	1- 2- 3- 4- 11- 16+	1+ 14-	2- 3- 16+
ldm.res.X.TSNAs_log	Confounder*	TSNAs_log	0.2818	0.1154	0.5839	1- 3- 4- 10- 11- 16+	none	none
ldm.res.X.nicotine.1	Manufacturer*Flavor	nicotine	0.3294	0.06294	0.5229	1- 4- 5- 7- 10- 11- 13+ 16+ 18+	none	1- 4- 5-
ldm.res.X.TSNAs.1	Manufacturer	TSNAs	0.1077	0.02232	0.4671	1- 2- 3- 4- 8- 10- 11- 16+	1+ 14-	2- 3- 4- 8- 13+ 16+
	*Flavor
ldm.res.X.nicotine.noconfounders	None	nicotine	0.6392	0.147289	0.8483	16+	none	none
ldm.res.X.TSNAs.noconfounders	None	TSNAs	0.02108	9.999 e-07	0.1682	1 2 3 4 5 7 8 9 10 11 13 16 17 18 19	1 2 3 4 5 6 7 8 9 10 11 12 14 15 16 17 18 19	1 2 3 4 5 7 8 9 11 13 15 16 17 18
Ldm.res.X.manufacturer	None	Manufacturer	9.999e-07	9.999e-07	0.0194	1+	1-	1+
Ldm.res.X.flavor	None	Flavor	0.8498	0.9929	0.9317	none	none	none
Ldm.res.X.flavor.mfrconfounder	Manufacturer	Flavor	0.1267	0.2916	0.6072	none	none	none
Ldm.res.X.nicotine.2	Manufacturer	nicotine	0.0812	0.00989799	0.6765	1- 2- 3- 4- 11- 13- 16+	1+ 9- 14-	1- 4- 5-
ldm.res.X.TSNAs.2	Manufacturer	TSNAs	0.054595	0.02888	0.9294	1- 3- 4- 10- 11- 16+	1+ 9-	none

## Sheet: S9_Table_OTUCLRABS_VEs
Supplemental Table 9. Statistical models used for calculations of Variability Explained (VEs), using otu, clr-transformed, and absolute counts
Model name (all VEs used Euclidean distances)	Confounders	Model contains	P values of submodels	VEs of submodels
ldm.model.otu.ve *	None	Manufacturer	9.99999e-07	0.875135
		Flavor	0.110424	0.0688361
		TSNAs Moisture	0.030319	0.0369907
		pH	0.647089	0.00361558
		nicotine	0.420603	0.00699622
			0.362128	0.0084263
ldm.model.clr.ve	None	Manufacturer	9.99999e-07	0.880978
		Flavor	0.15041	0.0482712
		TSNAs Moisture	0.00643599	0.0285099
		pH	0.327453	0.0103871
		nicotine	0.0973969	0.0158971
			0.0923949	0.0159565
ldm.model.qcounts.ve *	None	Manufacturer	0.028579	0.687583
		Flavor	0.631881	0.153266
		TSNAs Moisture	0.877937	0.00675634
		pH	0.184919	0.097225
		nicotine	0.597155	0.0251383
			0.525372	0.030031
Ldm.model.otu.ve.confounder	Confounder*	TSNAs	0.121489	0.500995
		Moisture	0.62695	0.080991
		pH	0.302021	0.248162
		nicotine	0.426485	0.169851
Ldm.model.clr.ve.confounder	Confounder*	TSNAs	0.02608	0.40504
		Moisture	0.165676	0.238967
		pH	0.43004	0.148116
		nicotine	0.220093	0.207877
Ldm.model.qcounts.ve.confounder	Confounder*	TSNAs	0.60522	0.214293
		Moisture	0.716315	0.126864
		pH	0.416434	0.464575
		nicotine	0.655314	0.194267
Ldm.model.otu.ve.confounder.2	Manufacturer	TSNAs	0.042225	0.263606
		Flavor	0.0879754	0.583924
		Moisture	0.647089	0.0289559
		pH	0.420603	0.0560304
		nicotine	0.362128	0.0674833
Ldm.model.clr.ve.confounder.2	Manufacturer	TSNAs	0.0149385	0.20522
		Flavor	0.0888039	0.439881
		Moisture	0.327453	0.0872708
		pH	0.0973969	0.133564
		nicotine	0.0923949	0.134064
Ldm.model.qcounts.ve.confounder.2	Manufacturer	TSNAs	0.909141	0.0180581
		Flavor	0.630087	0.49415
		Moisture	0.184919	0.311203
		pH	0.597155	0.080464
		nicotine	0.525372	0.0961249
Ldm.model.otu.ve.confounder.3	Manufacturer	Flavor	0.110424	0.551285
		TSNAs	0.030319	0.296246
		Moisture	0.647089	0.0289559
		pH	0.420603	0.0560304
		nicotine	0.362128	0.0674833
